# Supplementary material for: Central Symptoms of Insomnia in Relation to Depression and COVID-19 Anxiety in General Population: A Network Analysis
Source: J Clin Med. 2022 Jun 14;11(12):3416. doi: 10.3390/jcm11123416 (PMC9224757; doi:10.3390/jcm11123416)
Supplement: Supplementary file 1 [file jcm-11-03416-s001.zip]

Archive with 1 entries (1 files):
- jcm-1745348-supplementary.xlsx
