# Supplementary material for: Central Symptoms of Insomnia in Relation to Depression and COVID-19 Anxiety in General Population: A Network Analysis
Source: J Clin Med. 2022 Jun 14;11(12):3416. doi: 10.3390/jcm11123416 (PMC9224757; doi:10.3390/jcm11123416)
Supplement: Supplementary file 1 [file jcm-11-03416-s001.zip › jcm-1745348-supplementary.xlsx]

## Sheet: Supplementary Data 1
Sex	Age	Infected	SAVE1	SAVE2	SAVE3	SAVE4	SAVE5	SAVE6	PHQ1	PHQ2	PHQ3	PHQ4	PHQ5	PHQ6	PHQ7	PHQ8	PHQ9	ISI1	ISI2	ISI3	ISI4	ISI5	ISI6	ISI7	Area	Marital
1	30	2	2	2	1	1	2	2	1	0	0	0	0	0	0	0	0	0	0	0	1	3	3	0	1	1
1	67	2	3	4	4	3	3	3	2	1	1	2	1	0	0	1	2	0	0	0	0	0	0	0	10	3
1	29	2	3	3	3	2	2	3	1	0	0	0	0	0	0	0	0	2	2	2	2	2	2	2	1	1
2	38	2	2	3	4	2	3	3	2	1	1	2	1	2	3	1	2	2	1	2	2	3	2	3	1	3
1	52	2	3	3	3	3	3	3	1	0	1	1	0	0	0	1	0	1	1	0	1	3	3	3	1	3
1	20	2	3	4	3	1	0	3	0	0	0	0	0	0	0	0	0	0	1	1	2	4	4	0	6	1
2	48	2	4	2	1	2	0	3	0	0	1	0	2	0	0	0	0	1	2	3	3	1	1	1	5	3
2	54	2	2	2	1	2	1	2	0	0	0	0	0	0	0	0	0	0	1	0	2	2	1	1	8	3
1	65	2	4	4	4	3	3	3	1	1	2	1	0	0	0	0	1	0	2	3	3	3	3	3	1	3
1	44	2	4	4	4	4	4	4	1	1	1	1	1	1	1	1	1	1	1	1	2	1	1	1	14	3
1	52	2	3	2	2	2	1	3	1	1	1	2	1	0	0	1	0	0	2	2	2	2	2	1	1	3
1	49	2	3	3	3	3	1	3	1	1	0	1	1	0	0	0	0	2	2	2	3	2	1	1	2	3
1	55	2	3	2	1	1	2	1	3	1	1	1	1	0	1	0	0	2	2	1	2	2	1	2	8	1
1	47	2	4	4	3	3	2	4	2	1	1	2	1	1	1	0	0	2	1	3	3	3	1	2	1	1
1	54	2	3	3	4	4	2	4	3	2	1	1	1	0	0	0	0	2	2	2	3	2	1	1	2	1
1	34	2	1	2	3	1	0	2	0	0	0	0	0	0	0	0	0	0	1	1	2	2	1	1	8	2
1	57	2	4	4	3	3	3	3	0	0	1	0	1	0	0	0	0	2	2	1	3	2	1	1	8	3
2	50	2	3	3	3	2	2	2	0	1	1	1	1	1	1	1	1	1	1	1	3	2	1	1	1	3
1	38	2	4	3	3	3	4	3	2	3	2	1	1	2	1	1	0	3	2	3	3	3	2	3	6	3
1	58	2	3	3	3	3	3	3	2	3	3	2	1	3	3	3	2	0	1	1	1	0	0	0	3	3
1	60	2	3	1	1	1	1	3	0	0	0	0	0	0	0	0	0	0	0	1	2	0	0	0	8	3
2	61	2	3	2	1	2	1	1	0	0	0	0	0	0	0	0	0	0	0	0	1	1	0	0	6	3
1	26	2	3	3	2	1	1	1	1	1	1	2	3	1	1	0	0	1	2	2	3	2	2	2	10	1
1	61	2	4	1	2	0	0	3	1	0	0	0	0	0	0	0	0	0	0	0	0	0	0	0	8	3
2	30	2	3	3	3	3	1	2	1	1	0	1	1	0	0	0	0	2	2	3	3	3	3	1	8	2
1	63	2	3	3	3	2	1	3	0	0	0	0	0	0	0	0	0	2	2	2	2	0	0	0	3	3
2	27	2	4	4	3	2	2	3	0	1	1	1	0	1	0	0	0	3	2	0	4	1	1	1	13	1
1	25	2	4	2	3	2	2	4	3	1	1	2	1	2	1	1	1	3	1	2	3	3	3	3	9	1
2	38	2	3	2	1	1	1	2	1	0	1	1	0	0	0	0	0	2	0	0	2	1	1	0	8	1
2	24	2	1	1	2	1	2	3	0	0	0	0	0	0	0	0	0	1	1	2	3	3	3	1	8	1
2	35	2	2	2	2	1	1	0	2	3	2	3	2	0	0	0	0	2	1	0	2	3	1	2	1	1
1	35	2	3	3	1	2	2	4	3	3	0	3	2	0	0	0	0	1	1	2	2	4	4	0	16	1
1	55	2	2	1	2	2	1	3	0	0	0	0	0	0	0	0	0	1	0	1	1	1	1	0	14	3
1	33	2	3	4	3	4	3	4	3	1	0	2	1	2	0	0	0	0	1	0	2	4	4	1	1	1
2	52	2	3	1	1	2	2	3	2	1	0	0	0	0	0	0	0	0	0	0	1	0	0	0	1	1
1	60	2	2	3	2	2	2	3	0	0	0	0	0	0	0	0	0	2	2	3	3	3	2	3	7	3
2	29	2	3	3	2	2	1	1	3	2	2	3	3	2	2	1	1	3	2	2	3	2	1	2	1	1
1	51	2	4	3	3	3	3	3	1	1	1	2	0	1	1	0	0	1	2	3	3	3	1	1	2	3
1	31	2	3	3	3	2	0	3	2	1	1	2	1	0	2	0	0	1	0	0	2	1	1	1	1	1
2	51	2	3	3	2	3	1	3	1	1	1	1	1	0	1	1	0	1	2	3	3	2	1	1	14	3
1	27	2	4	3	3	3	2	4	1	2	3	2	2	1	0	2	0	2	0	0	3	2	2	1	14	1
2	27	2	3	3	4	2	0	4	1	1	1	1	1	1	0	0	0	0	4	4	3	3	3	1	6	1
1	31	2	2	2	2	1	1	2	3	1	1	1	1	1	1	0	0	2	2	2	2	1	2	1	1	1
2	43	2	2	3	3	2	3	4	1	1	0	0	0	0	0	0	0	2	2	1	2	2	1	1	8	3
1	22	2	4	4	3	1	0	3	0	0	0	1	0	0	0	0	0	0	0	1	0	4	4	0	8	1
2	50	2	4	2	3	2	2	3	0	0	0	0	1	0	0	0	0	0	0	1	1	4	3	0	8	3
1	52	2	2	3	2	2	2	3	1	0	0	1	0	0	0	0	0	2	2	2	2	2	1	0	1	3
2	38	2	3	3	3	3	2	3	2	2	1	2	0	0	2	0	0	2	3	2	2	2	2	1	2	1
1	33	2	4	3	3	3	2	4	2	2	1	2	1	2	1	2	2	2	1	3	3	2	2	2	8	3
2	31	2	3	3	4	4	2	4	3	2	0	1	1	0	0	0	0	1	1	3	2	2	1	1	13	1
2	25	2	3	3	4	4	4	4	1	3	2	2	1	2	1	1	1	4	2	1	2	2	1	2	11	1
2	32	2	3	3	3	2	2	3	0	0	0	0	0	0	0	0	0	0	0	0	0	0	0	0	6	1
2	56	2	3	2	2	1	1	3	1	0	1	0	0	0	0	0	0	3	0	0	2	0	0	0	8	3
1	61	2	3	3	3	1	0	1	0	0	0	0	0	0	0	0	0	1	1	2	1	1	0	0	8	3
1	68	2	2	2	1	1	0	3	0	0	0	1	0	0	0	0	0	3	1	1	3	1	0	0	2	3
2	53	2	3	3	3	2	1	1	1	1	0	0	0	0	0	0	0	0	0	1	2	0	0	1	8	2
1	32	2	3	3	3	2	2	3	3	1	1	1	2	2	2	2	1	0	1	1	2	2	3	2	1	3
1	65	2	2	2	2	2	1	1	0	0	1	0	0	0	0	0	0	0	1	2	2	1	3	0	1	3
2	27	2	3	3	3	2	1	4	1	1	3	2	2	1	3	1	2	2	3	2	3	3	3	3	8	1
1	44	2	1	1	1	0	0	1	0	0	0	1	0	0	0	0	0	0	0	1	2	1	1	1	8	3
1	40	2	3	3	2	4	3	4	2	2	1	0	1	1	0	0	0	3	2	0	3	2	0	0	1	1
1	60	2	4	4	4	3	3	4	0	0	0	0	0	0	0	0	0	2	2	2	2	1	1	1	2	1
1	64	2	3	3	3	3	2	3	0	1	1	1	1	1	0	0	0	2	3	3	4	3	3	2	1	3
2	34	2	3	4	4	3	1	3	3	2	3	3	3	2	3	3	1	3	2	3	3	4	4	2	1	3
2	39	2	3	3	3	3	1	3	3	2	2	2	2	0	3	0	0	0	1	0	3	2	1	1	8	1
1	28	2	2	2	2	2	2	2	0	0	0	0	0	0	0	0	0	0	0	0	1	0	3	0	6	1
2	47	2	3	3	3	3	3	3	1	1	1	1	1	1	0	0	0	3	3	3	3	2	2	2	8	3
1	64	2	2	2	3	2	2	3	0	0	0	0	0	0	0	0	0	1	2	2	3	1	1	1	1	3
1	56	2	3	3	2	2	1	2	0	0	0	0	0	0	0	0	0	0	0	2	1	0	0	0	11	3
1	40	2	2	2	1	1	1	1	1	0	0	0	0	0	0	0	0	0	0	0	1	0	0	0	2	3
1	49	2	3	3	3	3	2	3	3	2	0	2	2	2	2	2	2	2	2	2	2	2	1	1	11	3
1	54	2	3	4	4	4	4	4	0	0	0	0	0	0	0	0	0	0	1	1	1	1	0	1	1	3
1	52	2	3	3	3	2	3	3	1	1	2	1	1	1	1	0	0	3	4	3	3	2	2	2	8	3
2	40	2	3	3	3	3	1	3	0	1	0	1	1	1	0	0	0	1	1	1	2	4	4	1	12	3
1	51	2	4	3	3	2	1	3	1	1	0	1	1	2	0	0	0	1	1	1	2	3	2	1	10	3
1	42	2	2	2	2	2	2	2	0	0	0	0	0	0	0	0	0	0	0	3	1	1	0	0	8	3
2	45	2	4	4	4	4	4	4	1	1	1	2	1	0	0	0	0	2	2	0	3	3	3	1	8	1
2	60	2	2	2	2	2	0	0	0	0	0	1	0	0	0	0	0	1	1	1	3	2	1	1	8	3
1	36	1	2	2	2	3	2	2	1	1	0	0	0	0	0	0	0	0	0	1	2	0	0	0	3	3
2	53	2	4	3	4	3	3	4	3	3	3	3	3	3	3	3	3	4	4	4	4	4	4	4	1	2
1	54	2	2	2	2	2	2	2	0	0	0	0	0	0	0	0	0	2	2	2	3	2	2	2	8	3
1	36	2	3	3	3	3	3	3	2	2	2	2	2	2	2	2	2	2	2	2	2	3	3	3	10	3
1	53	2	3	3	3	3	3	3	1	1	0	0	0	1	1	0	0	0	0	0	1	3	2	0	5	3
1	49	2	1	0	2	0	0	1	0	0	0	0	0	0	0	0	0	1	2	3	3	1	1	1	13	3
1	51	2	3	3	2	2	2	3	2	1	2	2	1	1	0	1	0	2	1	1	1	2	2	2	1	3
2	60	2	4	4	4	3	1	4	1	1	1	3	3	0	2	0	2	3	2	2	3	2	3	3	8	6
1	39	2	3	1	1	1	1	3	0	0	1	1	0	0	0	0	0	1	3	2	3	2	1	2	8	1
1	62	2	2	2	1	2	0	2	0	0	0	0	0	0	0	0	0	0	1	0	1	1	0	0	10	3
1	56	2	2	3	2	3	3	2	3	1	1	1	0	0	1	1	1	1	0	1	1	3	3	1	14	3
1	51	2	4	4	4	2	2	3	1	2	0	0	0	0	0	0	0	0	1	1	1	1	1	1	8	1
1	39	2	4	2	2	3	0	3	1	1	0	1	0	0	0	0	0	1	2	3	3	3	0	2	8	2
1	61	2	4	3	3	3	1	2	0	0	0	0	0	0	0	0	0	0	1	1	2	0	0	0	8	3
2	55	2	2	2	3	1	1	3	1	0	0	0	0	0	0	0	0	1	1	0	1	3	3	1	14	3
2	29	2	3	4	3	1	3	3	0	1	0	0	0	1	0	0	1	3	3	1	3	3	3	3	1	1
2	46	2	3	3	1	3	2	3	1	1	1	1	0	0	0	0	0	2	2	1	3	1	3	2	1	3
1	69	2	1	1	2	1	2	2	0	0	0	0	0	0	0	0	0	0	0	0	1	0	0	0	1	3
1	38	2	3	3	3	3	3	3	2	2	2	2	2	2	2	2	2	2	2	2	3	2	2	1	1	2
1	28	2	4	4	4	4	4	4	1	0	0	0	1	0	0	1	0	2	2	1	2	1	2	2	1	1
1	63	2	3	3	3	3	1	2	1	0	0	1	0	0	0	0	0	1	1	1	1	3	2	1	10	3
2	52	2	3	3	1	1	1	1	0	1	1	1	1	1	2	1	2	3	0	0	3	2	0	1	1	4
2	34	2	2	3	3	3	1	3	2	1	3	3	3	1	0	1	0	2	4	2	3	3	2	2	2	1
1	66	2	2	2	2	1	0	0	0	0	0	0	0	0	0	0	0	1	0	1	1	1	0	0	8	3
1	42	2	4	4	4	4	0	4	3	1	2	3	2	0	2	0	0	3	3	3	3	4	4	4	1	3
1	44	2	3	4	3	2	0	3	0	0	1	2	0	0	0	0	0	3	2	3	3	3	3	3	1	1
2	51	2	2	2	3	2	0	2	0	0	0	1	1	0	0	0	0	2	2	1	2	2	2	1	8	3
1	46	2	3	4	4	4	2	4	1	2	3	3	2	1	1	2	0	2	4	4	2	3	2	3	1	3
2	52	2	4	3	3	3	3	3	1	1	1	1	1	1	1	1	1	1	1	1	2	2	2	1	1	3
2	58	2	3	3	1	3	1	2	1	0	0	1	1	0	0	0	0	2	1	1	3	2	0	1	1	3
2	38	2	3	1	2	2	3	4	0	0	0	0	0	0	0	0	0	1	1	0	1	4	4	0	8	2
2	42	2	4	3	4	4	1	4	3	2	1	2	2	0	1	1	0	2	3	1	3	3	2	2	9	2
2	34	2	4	3	3	4	1	4	2	1	1	3	3	0	0	0	0	1	3	2	2	1	0	0	8	1
1	64	2	3	3	3	2	1	3	0	0	0	0	0	0	0	0	0	1	0	0	2	0	0	0	4	3
2	52	2	3	3	4	2	1	3	3	2	2	2	0	0	0	0	0	3	3	3	3	3	3	3	1	3
1	61	2	2	2	3	1	2	2	0	0	0	0	0	0	0	0	0	0	0	1	1	0	0	0	9	3
1	34	2	4	2	2	2	1	3	1	1	1	1	1	1	1	1	1	2	2	2	2	2	2	2	1	1
2	65	2	3	1	1	0	0	0	0	0	0	0	0	0	0	0	0	0	0	0	1	3	3	0	8	5
1	42	2	3	3	4	3	2	3	1	2	1	2	1	1	2	1	0	1	2	3	3	2	1	2	17	3
2	61	2	3	3	3	3	3	3	0	0	0	0	0	0	0	0	0	1	0	0	2	0	0	0	11	3
1	29	2	3	2	1	2	0	0	0	0	0	0	0	0	0	0	0	0	0	1	1	1	1	0	15	1
1	53	2	1	1	1	2	1	1	0	0	0	0	1	1	1	1	1	0	2	2	2	1	1	1	8	1
1	29	2	2	3	1	2	0	3	1	0	1	0	0	0	0	0	0	0	0	0	2	1	2	1	1	1
2	36	2	3	3	3	3	1	3	2	2	1	2	3	2	2	2	2	3	3	1	4	3	4	3	1	3
1	39	2	4	4	4	4	1	4	1	1	2	2	3	2	2	2	0	2	1	1	3	3	2	1	1	3
2	40	2	4	4	4	4	4	4	1	1	0	0	0	0	0	0	0	1	3	1	3	4	2	2	9	3
2	50	2	3	4	3	2	1	3	1	1	0	0	0	0	0	0	0	2	1	0	2	2	2	1	1	3
1	61	2	3	3	2	1	0	2	0	0	0	0	0	0	0	0	0	0	0	0	1	0	0	0	5	3
2	57	2	2	3	3	2	3	3	1	1	0	0	0	0	0	0	0	0	1	0	1	1	1	0	7	3
2	30	2	3	3	3	2	1	2	1	1	1	2	1	1	1	0	0	2	1	2	2	2	1	0	8	1
1	37	1	4	4	4	4	3	4	1	1	1	2	1	1	0	0	0	2	1	1	3	3	3	3	6	1
2	55	2	4	4	2	3	1	3	1	1	1	0	0	0	0	0	0	1	2	0	2	1	3	3	8	3
2	54	2	4	4	4	3	1	4	0	0	1	3	3	0	0	0	0	1	3	0	3	1	0	1	4	3
2	53	2	3	3	3	2	1	2	1	0	0	0	0	0	0	0	0	0	0	2	3	2	3	0	1	3
2	53	2	3	3	3	3	3	4	2	1	0	1	1	0	0	0	0	1	1	0	1	0	2	0	1	2
2	45	2	3	3	3	1	1	3	0	0	0	0	0	0	1	0	0	0	0	0	0	3	1	0	8	3
2	54	2	3	3	3	3	1	2	2	1	1	0	1	0	1	0	0	2	2	0	2	1	0	1	4	3
1	53	2	2	3	2	3	1	3	0	0	1	1	0	0	0	0	0	2	2	1	2	2	2	1	3	3
1	51	2	2	2	2	2	2	2	0	0	0	0	0	0	0	0	0	0	0	0	1	0	2	0	4	3
2	67	2	3	4	3	4	2	3	0	1	0	0	0	0	0	0	0	1	1	3	3	1	0	2	1	3
2	26	2	3	4	4	4	3	4	2	1	1	3	2	0	1	0	0	3	4	1	3	3	3	3	2	1
1	41	2	3	3	3	3	2	3	1	0	0	0	0	0	0	0	0	3	4	4	4	4	4	4	5	1
1	61	2	3	3	2	3	2	3	0	0	0	0	0	0	0	0	0	1	2	3	2	1	1	1	8	3
1	29	2	3	3	2	3	1	3	1	1	0	0	0	0	0	0	0	0	1	1	2	2	3	1	4	1
1	36	2	4	3	2	3	1	4	0	1	1	2	0	0	0	0	0	3	2	2	3	3	2	2	8	3
1	63	2	3	3	3	2	2	2	3	3	3	1	1	3	1	0	2	3	3	2	4	3	2	4	8	3
1	49	2	3	3	2	1	2	3	0	0	0	0	0	0	0	0	0	1	1	1	4	1	3	0	8	2
1	61	2	3	2	3	3	2	3	0	0	0	0	0	0	0	0	0	0	1	2	3	3	3	0	8	1
2	50	2	3	2	3	2	1	3	1	1	1	1	0	0	0	0	0	2	2	2	2	2	2	2	8	1
2	50	2	4	4	4	4	3	4	0	0	0	0	0	0	0	0	0	0	0	0	2	0	0	0	8	3
2	52	2	4	4	4	4	4	4	3	3	1	1	0	0	0	0	0	2	2	0	2	3	3	1	14	3
2	66	2	3	2	1	1	1	1	0	1	0	1	2	0	0	1	0	1	0	2	2	1	0	1	1	5
1	53	2	3	3	3	3	1	3	0	0	2	1	0	0	1	0	0	1	1	1	3	1	0	1	8	2
1	53	2	2	2	2	2	2	3	1	1	1	1	1	1	1	1	0	1	1	1	1	3	3	2	8	2
1	49	2	3	1	1	1	0	1	0	0	0	0	0	0	0	0	0	2	2	1	2	0	0	0	1	1
2	44	2	2	2	2	2	3	3	0	0	0	0	0	0	0	0	0	1	2	0	3	2	3	1	8	3
1	42	2	4	4	4	3	1	4	1	0	0	1	1	0	1	0	0	2	2	3	2	3	2	1	8	3
1	54	2	3	3	3	3	3	3	0	1	0	1	0	0	1	0	0	2	2	2	2	2	2	2	2	3
2	61	2	3	4	1	4	1	2	2	3	1	1	1	2	3	1	1	1	2	0	3	2	0	1	1	2
1	48	2	3	3	3	2	1	3	0	0	0	0	0	0	0	0	0	0	0	1	1	0	3	0	1	3
1	49	2	3	3	3	2	1	3	2	1	0	0	0	0	0	1	0	0	0	1	1	1	1	1	3	3
2	62	2	2	3	3	3	1	3	1	0	1	0	0	0	0	0	0	1	1	1	2	1	1	2	2	3
2	31	2	3	2	1	2	2	3	2	1	1	1	1	1	1	0	0	2	0	0	2	2	2	1	1	1
2	40	2	4	4	4	3	3	4	3	3	3	3	3	3	1	3	0	4	4	4	4	2	3	3	6	3
1	56	2	4	4	4	3	3	4	2	1	1	1	1	0	0	0	0	0	1	1	1	1	1	1	2	3
2	25	2	3	3	2	0	2	4	1	1	0	0	0	0	0	0	1	1	1	1	3	2	0	2	6	1
1	60	2	4	4	4	4	3	4	3	2	3	3	2	3	2	3	2	3	4	4	4	4	3	4	9	3
2	63	2	2	2	1	2	1	1	0	0	0	0	0	0	0	0	0	2	2	2	2	0	0	0	8	3
2	51	2	4	4	2	0	0	4	2	0	1	1	0	0	0	0	0	2	2	1	2	2	1	1	8	2
1	65	2	2	0	1	0	0	3	0	0	0	0	0	0	0	0	0	0	0	0	0	4	4	0	2	3
2	27	2	3	3	3	3	0	3	2	2	0	2	0	0	0	0	0	4	3	0	4	4	3	4	8	1
2	35	2	3	3	2	1	1	2	0	1	1	2	2	0	0	0	0	2	2	1	3	1	1	1	4	3
1	37	2	4	4	3	3	2	4	1	1	1	2	3	1	1	1	1	1	3	1	3	4	3	3	8	3
2	31	2	4	4	4	3	1	4	1	0	1	1	1	1	0	1	0	3	3	2	2	2	3	3	7	3
2	43	2	3	3	3	4	1	3	1	1	1	1	0	1	0	0	0	1	1	2	2	3	3	1	1	1
1	68	2	4	4	3	3	1	3	1	0	0	0	0	0	0	0	0	0	0	1	1	2	1	0	1	3
1	24	2	3	3	2	1	3	2	2	1	0	0	0	0	0	0	0	0	0	0	1	1	0	0	1	1
1	39	2	2	1	1	1	0	1	1	0	1	0	0	1	0	1	0	2	1	0	2	2	2	1	14	1
1	39	2	3	2	3	3	3	3	3	1	1	1	1	1	1	1	1	3	2	3	2	2	2	1	9	3
2	46	2	3	2	3	3	2	3	1	0	0	0	0	0	0	0	0	1	1	1	3	2	1	2	1	3
1	29	2	2	1	3	3	1	4	0	0	0	0	0	0	0	0	0	1	0	2	2	3	4	1	4	1
1	57	2	2	3	2	2	1	1	1	1	1	1	1	1	1	0	0	1	1	1	2	1	1	1	6	4
2	52	2	3	3	3	2	2	4	0	0	3	0	0	0	0	0	0	0	2	0	2	1	1	1	1	3
2	37	2	3	3	2	3	1	3	2	3	2	1	2	3	1	0	2	3	2	2	3	3	1	2	1	1
1	36	2	2	2	2	2	2	2	0	0	0	0	0	0	0	0	0	2	2	2	2	2	2	2	1	1
1	50	2	3	2	1	1	1	1	1	1	0	0	0	0	0	0	0	0	0	1	2	4	3	0	10	3
1	45	2	3	3	3	4	1	3	3	1	1	1	0	0	0	0	0	2	2	1	3	2	2	1	12	1
2	40	2	3	2	2	2	0	2	0	1	0	1	0	0	0	0	0	0	0	1	1	0	0	0	8	3
1	46	2	2	3	3	3	2	3	1	0	0	0	0	0	0	0	0	1	2	3	3	1	1	1	7	3
2	44	2	3	3	4	3	1	4	1	0	1	1	0	0	0	0	0	3	3	3	4	4	2	2	1	3
2	26	2	4	2	3	4	3	4	1	1	1	1	1	1	0	0	0	1	0	0	1	3	3	1	2	1
1	62	2	4	4	4	4	4	4	1	2	2	2	2	2	2	2	3	3	4	3	4	3	3	3	1	3
2	32	2	1	3	1	1	0	3	1	1	2	2	1	1	0	0	0	3	2	2	3	1	0	1	8	1
2	50	2	3	3	3	2	1	1	0	0	0	0	0	0	0	0	0	1	0	0	1	1	0	0	1	3
1	49	2	3	1	1	2	1	1	0	1	0	1	0	0	0	0	0	0	1	2	1	2	0	0	8	3
2	58	2	3	3	3	3	3	3	0	0	0	1	0	0	0	0	0	2	2	1	2	0	1	1	10	3
1	41	2	3	4	3	4	1	3	1	1	2	1	1	0	1	0	0	1	2	3	2	1	1	1	8	3
2	65	2	4	4	3	3	2	1	0	0	0	0	0	0	0	0	0	1	0	0	2	0	0	1	1	3
1	62	2	3	3	3	4	2	3	1	1	1	0	0	0	0	0	0	1	1	2	2	2	2	2	10	3
1	51	2	2	2	3	3	2	3	1	0	0	1	1	1	0	0	0	1	2	0	3	2	1	0	1	3
1	44	2	3	3	2	2	2	3	1	1	0	1	1	0	0	0	0	1	1	1	2	1	1	1	8	1
2	41	2	3	4	4	3	0	4	3	2	1	2	2	1	1	0	0	0	0	0	1	3	3	0	11	3
1	53	2	2	1	2	1	0	0	1	1	0	1	1	1	1	1	1	0	0	1	0	4	4	0	8	3
1	62	2	3	3	3	3	1	3	2	2	0	1	0	0	1	1	0	1	2	1	3	3	2	1	1	3
1	54	2	3	2	2	2	0	1	0	1	0	0	0	2	1	0	1	2	2	0	3	2	0	0	1	3
1	66	2	1	1	1	1	1	2	0	0	0	0	0	0	0	0	0	0	0	0	1	3	3	0	8	3
2	32	2	3	3	1	2	2	1	1	0	2	2	2	2	0	1	0	3	2	1	3	1	2	2	1	1
2	54	2	3	3	3	3	2	2	0	0	0	0	0	0	0	0	0	2	2	1	2	2	2	1	1	1
2	35	2	4	4	3	2	1	3	1	1	0	1	0	0	0	0	0	0	0	0	1	0	0	0	1	1
1	67	2	2	1	1	1	1	2	0	0	0	0	0	0	0	0	0	0	0	0	1	2	2	0	6	3
1	50	2	3	3	3	4	3	4	3	1	1	1	1	1	0	0	0	0	0	0	1	1	2	0	10	3
2	63	2	3	3	3	3	2	2	1	1	2	1	1	0	0	0	0	2	4	2	3	3	3	2	1	3
2	48	2	3	3	3	4	2	3	1	1	1	1	0	1	0	0	1	2	3	1	3	3	2	2	6	2
2	62	2	3	3	1	2	1	1	1	1	0	0	1	0	0	0	0	0	1	1	1	2	3	1	1	3
2	38	2	3	2	2	3	1	2	1	2	2	3	3	3	1	2	1	1	2	3	3	2	2	2	1	1
2	41	2	3	3	3	3	2	3	2	2	1	3	2	1	1	0	0	1	2	3	3	2	1	1	2	3
1	45	2	4	4	0	0	0	1	1	0	0	1	0	0	0	0	0	0	0	1	1	3	3	0	4	1
2	50	2	3	3	3	3	2	3	1	1	0	1	2	0	1	0	0	1	1	2	2	1	1	1	14	3
2	41	1	3	4	4	3	4	3	2	2	1	2	1	1	1	1	1	2	2	3	2	2	2	2	1	3
2	61	2	1	1	1	1	1	1	1	1	1	1	1	0	0	0	0	1	1	2	2	2	1	1	12	3
1	49	2	2	2	2	1	2	2	0	0	0	0	0	0	0	0	0	2	2	2	2	1	1	0	8	3
2	60	2	3	3	2	4	1	4	0	1	0	0	0	1	0	0	1	3	2	2	4	3	3	3	1	1
1	42	2	1	1	2	3	0	2	1	1	1	1	1	1	0	0	0	1	1	1	3	2	3	1	8	3
2	63	2	3	3	3	4	0	3	0	0	0	0	0	0	0	0	0	0	0	2	1	0	0	0	2	3
1	60	2	2	3	3	3	1	3	1	0	0	0	0	0	0	0	0	1	0	1	1	4	4	1	8	3
1	61	2	3	3	2	2	1	4	1	1	1	1	0	0	1	0	0	2	3	1	3	3	2	3	15	3
2	41	2	4	4	2	3	0	4	3	3	3	3	3	0	0	0	0	4	4	4	4	4	0	4	8	1
2	60	2	4	4	4	3	1	2	0	0	0	0	0	0	0	0	0	2	0	0	1	0	0	0	8	3
1	54	2	3	3	2	3	1	2	1	1	0	1	1	1	0	0	0	2	1	0	3	2	1	1	8	3
2	28	2	2	1	2	3	1	3	0	0	0	0	0	0	0	0	0	0	0	0	1	3	1	0	8	1
1	34	2	3	3	3	1	2	3	1	1	1	1	1	1	1	1	1	3	2	0	3	2	2	0	1	3
1	43	2	3	4	3	4	2	3	1	1	0	0	1	0	0	0	0	2	2	1	3	2	2	1	8	3
2	44	2	3	3	3	4	1	4	0	0	0	0	0	0	0	0	0	0	0	0	1	1	2	0	8	3
1	23	2	3	3	3	3	2	3	2	1	2	2	2	2	2	2	1	2	2	2	3	3	2	2	1	1
2	40	2	4	3	3	3	4	3	0	0	0	1	0	0	0	0	0	2	3	3	3	3	3	3	8	3
2	26	2	2	1	2	1	1	1	0	0	0	0	0	0	0	0	0	0	0	0	1	2	2	0	2	1
2	24	2	4	3	4	1	0	4	1	1	0	3	0	0	2	0	0	4	3	2	3	2	2	3	14	1
1	55	2	3	3	4	4	2	3	1	1	0	1	0	0	1	0	0	2	2	1	2	3	3	2	2	3
1	42	2	4	2	1	1	0	2	0	1	1	1	1	2	0	0	1	2	3	2	3	2	1	1	12	1
1	61	2	2	2	1	2	0	1	0	0	0	0	0	0	0	0	0	0	0	0	0	3	3	0	1	3
2	55	2	3	3	2	3	1	1	1	0	0	1	0	0	0	0	0	0	0	0	1	3	3	0	1	3
2	67	2	4	0	0	0	0	0	0	0	0	0	0	0	0	0	0	3	1	0	3	1	1	1	2	3
1	42	2	3	3	3	3	3	3	1	1	1	1	1	1	1	1	1	0	0	1	2	1	0	1	1	3
2	53	2	1	1	1	1	2	1	0	1	0	1	1	0	0	0	0	2	3	2	3	3	2	1	8	3
2	31	2	4	3	2	4	1	2	3	3	2	1	1	2	1	1	0	4	4	0	4	3	2	3	6	1
1	52	2	3	2	2	1	1	2	3	3	3	0	0	0	0	0	0	0	1	2	3	3	3	1	8	1
1	40	2	2	2	2	2	2	2	2	2	2	2	1	2	1	1	0	0	2	2	3	3	3	2	8	3
2	65	2	4	4	4	4	1	3	0	0	0	0	0	0	0	0	0	1	0	1	2	0	0	1	8	3
2	58	2	3	3	3	3	1	3	2	1	2	1	0	1	0	0	0	2	1	0	2	3	3	0	1	3
1	40	2	2	2	3	2	2	3	0	0	0	0	0	0	0	0	0	3	3	2	4	2	1	2	4	1
2	34	2	3	2	2	3	2	3	0	0	1	1	1	0	0	0	0	0	2	1	3	1	0	0	8	1
2	62	2	3	3	2	3	2	1	0	0	1	1	0	0	1	0	0	2	1	1	2	3	2	1	3	3
2	40	2	4	3	3	4	2	3	1	2	1	3	1	1	0	0	1	0	1	0	2	3	3	1	2	1
2	52	2	3	1	1	2	0	0	1	0	0	1	1	2	0	0	2	1	1	1	3	2	1	0	1	6
2	36	2	3	3	3	4	2	3	1	0	1	2	1	0	0	0	0	1	3	2	3	1	1	1	8	1
1	53	2	3	3	2	2	2	3	1	2	1	1	1	1	1	2	1	2	2	2	3	2	2	1	8	3
1	35	2	3	3	3	2	2	3	3	2	0	3	1	1	0	0	1	0	0	0	3	3	3	0	8	1
2	51	2	4	2	3	3	0	2	1	1	0	1	0	1	0	1	1	4	4	4	4	4	4	4	6	3
1	32	2	4	4	3	3	2	3	1	1	2	2	2	0	0	1	0	3	3	1	3	2	2	2	8	2
2	27	2	3	3	3	3	0	3	0	1	1	0	0	0	0	0	0	3	1	0	3	2	0	1	8	1
2	27	2	3	2	3	1	0	3	1	1	0	2	0	0	0	0	0	0	1	0	2	4	3	1	1	1
1	65	2	3	2	3	3	2	3	0	0	0	1	0	0	0	0	0	2	2	1	2	1	1	0	7	3
1	40	2	3	3	3	3	2	3	1	1	1	1	0	0	1	0	0	1	1	3	2	1	4	1	1	2
2	34	2	4	2	3	2	1	3	2	1	2	2	1	1	1	1	1	2	2	2	2	2	2	1	2	1
2	50	2	2	2	2	2	2	2	1	1	0	1	1	0	0	0	0	0	0	1	2	2	2	1	8	5
1	51	2	2	1	1	1	3	3	0	0	0	0	0	0	0	0	0	0	1	2	2	2	2	1	3	3
1	40	2	3	3	3	3	4	3	1	2	1	1	1	2	1	1	2	0	0	1	0	0	1	0	8	3
2	40	2	3	3	3	0	0	3	0	0	0	0	0	0	0	0	0	0	0	0	1	0	0	0	6	3
2	47	2	4	3	3	2	1	3	1	1	2	1	0	0	0	0	0	2	3	3	4	1	1	3	7	2
2	55	2	4	3	3	3	2	4	1	2	3	2	1	1	1	0	0	3	3	3	3	3	2	2	8	1
1	40	2	2	1	1	1	1	3	0	0	1	1	0	0	0	0	0	0	0	0	1	3	3	0	14	3
1	53	2	3	2	1	1	4	3	2	2	3	2	2	1	2	2	1	3	4	4	4	3	3	3	1	3
2	54	2	3	3	2	2	2	2	0	0	1	0	0	0	0	0	0	0	1	1	2	1	0	2	10	3
2	52	2	2	2	3	3	0	2	1	0	0	1	0	0	0	0	0	0	1	0	1	3	1	0	6	3
2	44	2	3	2	3	3	0	3	1	2	1	1	0	1	1	0	3	3	4	2	3	3	2	2	2	1
1	53	2	3	2	3	2	2	3	1	0	1	0	0	0	1	0	0	1	2	1	3	2	2	1	8	3
2	50	2	3	4	2	2	1	3	1	2	1	1	1	1	1	0	0	2	2	0	2	2	3	0	4	5
2	39	2	4	3	0	2	0	2	0	0	0	1	0	0	0	0	0	0	0	0	1	4	3	0	8	3
1	26	2	3	3	3	2	0	2	1	1	0	1	0	0	0	0	0	0	1	2	2	1	0	0	8	1
1	43	2	2	2	3	2	1	3	0	0	0	0	0	0	0	0	0	2	2	2	2	3	2	1	14	3
2	27	2	3	3	3	3	2	3	0	1	0	1	1	1	1	0	1	1	0	0	3	2	1	0	4	1
2	66	2	2	1	2	1	0	1	0	0	1	0	0	0	0	1	0	3	3	3	3	1	1	2	2	3
1	49	2	2	3	3	2	1	3	0	1	1	1	0	0	0	0	0	2	1	4	4	2	1	2	1	3
2	61	2	3	3	3	2	2	4	0	0	0	0	0	0	0	0	0	1	1	1	2	3	1	1	6	3
1	28	2	3	3	4	4	4	3	1	1	2	2	1	1	1	1	1	3	3	2	3	3	3	2	8	1
1	35	2	3	3	3	3	1	3	0	0	1	1	1	0	0	1	0	0	1	1	3	1	1	1	1	1
2	47	2	4	3	3	2	2	3	3	3	3	3	3	3	0	0	2	2	3	1	3	2	3	1	1	3
2	53	2	3	2	1	2	1	1	0	0	0	0	0	0	0	0	0	1	2	2	3	3	0	2	8	3
2	25	2	3	3	2	3	2	3	0	1	1	1	1	1	2	0	0	2	1	2	3	1	2	1	8	1
2	31	2	4	4	4	4	4	4	3	3	1	1	0	0	0	0	1	3	3	2	4	3	3	4	3	1
2	30	2	3	3	2	1	1	2	1	1	1	1	1	0	0	0	0	1	1	3	2	2	2	0	2	2
2	65	2	3	4	3	3	3	4	3	1	2	1	1	3	0	0	0	3	2	0	3	2	1	2	6	2
1	39	2	2	2	3	2	3	3	2	2	2	1	2	2	1	2	2	2	1	1	2	2	2	2	17	3
2	63	2	1	1	1	1	1	1	0	0	0	0	0	0	0	0	0	2	0	2	2	2	1	0	3	3
1	41	1	1	1	1	1	1	1	0	0	0	1	1	1	0	0	0	0	0	0	0	0	0	0	1	3
1	55	2	1	2	2	2	2	2	1	0	0	1	1	0	0	0	0	1	1	1	3	2	3	3	12	1
2	34	2	3	3	3	4	0	2	1	1	0	1	1	1	0	0	0	0	0	1	1	3	0	0	8	2
2	45	2	4	3	3	3	3	4	1	1	1	1	1	0	0	0	0	1	1	0	3	1	1	1	1	3
2	36	2	4	4	4	4	3	4	2	1	2	3	2	0	0	0	0	2	2	1	3	3	3	3	2	1
2	29	2	2	3	3	2	1	3	0	0	0	1	0	0	0	0	0	1	1	1	3	2	3	3	3	1
1	62	2	4	4	4	3	2	2	0	0	0	0	0	0	0	0	0	2	2	2	2	4	4	2	1	1
2	32	2	3	3	2	1	0	3	1	0	0	0	0	0	0	0	0	0	0	0	1	3	3	0	1	3
1	45	2	2	0	1	0	0	1	0	1	0	1	0	1	0	0	0	1	0	0	1	0	0	0	6	3
1	42	2	3	3	3	3	3	3	2	1	2	3	2	1	2	1	2	0	1	2	2	3	2	3	6	1
1	51	2	3	3	3	3	2	3	2	0	0	0	0	0	0	0	0	2	2	2	1	3	4	0	8	3
1	53	2	1	1	1	1	1	1	0	0	0	0	0	0	0	0	0	0	0	0	2	1	0	0	8	1
2	56	2	3	3	4	3	1	3	3	1	1	1	0	0	1	0	0	2	2	0	2	2	2	1	12	3
1	34	2	2	1	1	1	1	2	1	0	0	0	0	0	0	0	0	1	1	1	3	3	3	2	12	1
2	50	2	4	4	4	4	4	4	3	3	3	3	3	3	3	3	3	1	0	1	2	1	1	2	4	3
2	41	2	4	3	2	2	1	2	1	1	0	0	0	0	0	0	0	1	0	1	2	2	2	1	8	1
1	28	2	2	2	2	2	2	2	1	0	0	1	1	0	0	0	0	1	1	2	3	2	2	1	8	1
1	42	2	0	1	1	2	0	2	0	1	0	0	0	0	0	0	0	2	0	1	2	3	2	0	8	1
2	25	2	3	2	3	3	1	3	2	1	1	1	1	1	0	0	0	2	1	2	2	2	1	2	2	1
1	32	2	4	2	4	4	1	2	2	3	0	0	0	0	0	0	3	0	0	0	2	2	1	0	1	2
1	57	2	4	4	3	3	1	1	1	3	3	2	1	3	2	2	2	4	4	2	4	4	4	4	13	1
2	30	2	3	2	1	1	1	1	0	0	0	0	0	0	0	0	0	2	1	0	3	3	3	1	1	2
2	65	1	4	3	3	3	3	4	2	1	1	2	1	0	0	0	0	3	3	3	3	3	1	3	8	3
1	54	2	3	2	3	1	0	3	0	1	0	0	0	0	0	0	0	0	0	0	3	0	0	0	8	3
2	56	2	3	3	4	2	3	4	2	1	0	1	0	0	0	0	0	0	1	0	1	0	3	0	12	3
2	62	2	4	4	4	4	4	4	3	2	3	3	3	2	2	2	3	4	3	4	4	4	4	4	1	4
2	34	2	3	3	3	3	3	3	1	1	1	1	0	0	0	0	0	2	2	2	1	1	1	0	10	1
1	36	2	2	2	2	2	2	2	0	0	0	0	0	0	0	0	0	2	2	2	2	0	0	0	2	1
2	27	2	4	4	4	4	1	4	1	2	2	2	2	2	2	2	1	2	3	2	3	3	4	2	8	2
2	50	2	3	2	2	1	1	1	1	1	1	1	0	1	1	0	0	2	2	3	3	3	1	1	8	3
2	27	2	4	4	3	3	2	4	2	1	1	1	1	0	0	0	0	1	0	2	1	4	3	1	8	1
2	58	2	4	4	2	3	1	2	1	1	1	1	1	0	0	0	0	1	0	1	3	1	2	1	1	5
2	51	2	4	4	4	4	2	4	1	1	1	1	0	0	0	0	1	2	2	3	2	3	3	1	1	3
1	63	2	4	4	0	3	3	1	0	0	0	0	0	0	0	0	0	0	0	1	1	0	0	0	1	4
2	35	2	3	3	3	3	4	4	2	1	1	1	1	0	1	0	1	2	2	3	2	1	2	1	12	3
2	37	2	2	2	2	2	2	2	1	1	1	1	0	1	1	1	1	3	3	3	4	1	3	2	7	3
1	57	2	0	0	0	0	0	0	0	0	3	3	0	0	0	0	0	2	2	1	2	2	1	1	8	1
1	51	2	2	2	3	2	2	2	0	0	0	0	0	0	0	0	0	2	1	1	3	2	1	1	8	3
2	27	2	4	4	3	3	3	3	3	2	1	2	2	1	2	1	0	1	0	0	2	2	2	1	1	1
1	45	2	3	3	2	3	3	3	1	0	0	0	0	0	0	0	0	0	1	1	3	2	2	0	8	3
1	43	2	3	3	3	2	0	3	3	1	2	1	0	0	0	0	0	3	4	3	3	3	4	3	1	1
1	55	2	1	1	3	2	0	3	0	0	0	0	0	0	0	0	0	0	0	0	0	1	0	0	8	3
2	29	2	3	3	3	3	3	3	1	2	1	1	1	1	1	1	1	2	3	2	3	3	2	2	1	1
1	53	2	3	3	1	2	1	3	0	0	0	0	0	0	0	0	0	0	0	0	1	0	0	0	5	3
2	34	2	2	3	3	3	2	4	1	0	0	1	0	0	1	0	0	1	2	4	2	1	2	2	1	3
2	40	2	3	3	3	2	2	3	1	1	1	2	1	1	0	0	0	2	3	3	3	3	2	2	1	1
2	43	2	4	3	4	4	3	4	2	2	3	1	2	2	3	1	0	1	4	4	2	2	2	2	8	3
1	33	2	3	3	3	3	3	3	2	2	2	2	2	2	2	2	2	2	2	2	2	2	2	2	2	1
1	32	2	3	1	3	3	1	4	2	0	0	1	1	1	0	1	1	1	0	1	3	3	2	3	8	1
1	58	2	4	4	4	3	3	3	3	2	1	1	1	1	1	1	0	3	3	3	3	1	1	3	9	3
1	45	2	3	3	2	1	3	3	2	2	1	3	2	2	1	2	2	2	3	2	3	2	3	1	1	1
2	40	2	3	3	3	3	3	2	3	2	0	1	0	0	0	0	0	2	1	2	2	1	1	2	5	1
1	66	2	3	3	3	3	2	3	3	2	3	3	2	1	3	1	1	2	2	2	3	2	2	2	8	3
1	56	2	2	2	2	2	1	2	0	0	0	0	0	0	0	0	0	0	0	1	2	0	0	0	8	4
2	28	2	2	3	3	3	3	4	2	2	0	1	0	2	2	0	0	1	0	2	1	1	0	0	1	1
1	56	2	3	3	3	3	1	3	1	0	0	1	0	0	0	0	0	0	1	1	2	3	2	0	8	3
2	26	2	1	2	2	0	0	2	3	2	1	1	1	2	0	0	0	1	0	0	1	1	0	1	15	1
1	54	2	2	2	3	2	1	2	1	1	0	0	0	0	0	0	0	0	0	1	2	1	1	0	14	3
1	40	2	4	2	2	2	0	4	3	1	2	2	3	1	1	1	0	2	3	4	3	3	3	2	4	3
1	32	2	3	1	4	2	3	3	1	3	2	1	3	2	3	1	1	1	1	2	2	1	1	2	2	1
1	31	2	1	2	3	1	1	2	1	0	1	1	0	0	0	0	0	2	2	3	3	1	1	1	8	1
1	45	2	3	3	2	2	2	2	0	0	0	0	0	0	0	0	0	0	0	0	2	2	2	2	1	3
1	40	2	3	2	1	3	2	3	1	2	1	2	3	2	1	0	2	2	1	3	3	2	3	1	1	1
1	63	2	3	3	3	3	2	3	1	0	0	0	0	0	0	0	0	0	0	1	3	1	1	1	1	3
1	27	2	3	3	1	3	0	0	1	1	0	0	0	0	0	0	0	1	0	0	1	4	1	1	4	1
1	57	2	4	4	4	4	4	4	3	3	3	3	3	3	3	3	3	2	1	4	3	2	3	2	1	3
2	43	2	3	3	3	2	1	3	1	1	1	2	1	1	0	0	0	1	1	1	1	2	2	2	8	3
1	46	2	3	3	3	3	2	3	0	0	0	0	0	0	0	0	0	0	0	0	1	3	3	0	1	3
2	64	1	1	1	3	3	0	1	0	0	0	0	0	0	0	0	0	0	1	2	2	0	0	0	15	3
2	54	2	4	4	3	2	1	3	0	0	0	1	0	0	1	0	0	0	0	0	1	3	3	1	11	3
1	57	2	3	3	3	2	2	3	1	1	1	0	0	0	0	0	0	1	0	1	1	1	1	0	1	3
1	43	2	3	1	2	1	0	1	0	0	1	0	0	0	0	0	0	0	0	0	1	0	2	0	14	3
1	51	2	4	4	1	3	0	3	1	2	0	1	1	0	0	0	0	1	1	1	3	4	2	1	8	3
2	30	2	2	2	3	3	3	3	1	1	0	1	1	0	0	0	0	2	1	2	3	2	1	1	1	1
2	51	2	3	3	3	1	0	2	0	0	0	0	0	0	0	0	0	1	1	1	2	1	1	1	1	1
2	42	2	4	3	3	3	1	3	1	0	1	1	0	0	0	0	0	1	1	1	2	2	2	1	3	3
1	53	2	2	2	3	2	1	2	1	0	1	1	0	0	0	0	0	1	2	2	2	2	2	2	5	3
1	48	2	3	3	3	3	1	2	1	0	0	1	0	0	0	0	0	0	2	3	3	2	1	1	1	3
2	59	2	2	2	3	3	2	2	1	0	1	0	0	0	0	0	0	2	2	3	2	3	3	3	8	1
2	48	2	3	2	3	1	1	3	1	2	1	1	0	0	0	0	0	1	1	3	3	2	1	1	8	3
2	42	2	4	4	4	2	1	3	3	2	1	1	1	0	0	0	0	1	1	0	3	1	1	2	15	3
1	55	2	4	4	3	3	2	3	0	0	0	0	0	0	0	0	0	2	3	3	3	3	3	3	2	3
1	57	2	3	3	3	2	1	3	0	1	0	1	1	1	0	0	0	2	1	1	3	2	2	1	8	3
1	32	2	3	3	3	4	1	3	1	3	0	1	1	1	0	0	0	0	0	1	1	0	0	0	1	2
1	25	2	2	1	1	1	1	3	1	2	2	2	1	2	2	0	1	1	1	0	2	2	2	3	3	2
2	37	2	3	3	4	3	2	4	1	0	0	1	1	0	0	0	0	0	3	3	2	2	1	1	1	4
1	29	2	2	3	3	1	3	3	2	0	0	0	0	0	0	0	0	0	0	1	2	2	2	1	2	1
1	32	2	3	3	4	3	2	3	1	0	0	0	1	0	0	0	0	1	2	1	1	2	2	1	8	3
1	29	2	0	0	0	0	0	0	0	0	0	0	0	0	0	0	0	0	0	0	0	4	4	0	8	3
1	64	2	4	4	4	3	3	4	3	2	1	1	1	1	0	0	0	1	2	2	3	2	1	1	6	3
2	39	2	3	4	4	3	2	4	1	1	0	1	0	0	0	0	0	0	0	0	3	2	3	2	15	1
1	36	2	3	2	3	3	2	2	2	2	1	1	1	2	2	1	2	2	1	1	2	2	2	2	9	2
1	26	2	4	4	4	1	2	4	3	3	0	0	0	0	0	0	0	2	0	2	1	3	2	4	1	1
1	60	2	3	3	3	3	3	3	1	1	0	0	0	0	0	0	0	1	1	2	1	1	1	1	2	2
1	24	2	1	3	2	0	1	4	3	1	0	2	0	0	0	0	0	0	0	0	2	4	3	3	8	1
1	29	2	3	4	1	4	0	3	1	1	0	0	0	1	2	1	0	2	1	0	2	4	4	0	6	1
1	56	2	2	2	3	3	1	3	1	0	0	0	0	0	0	0	0	0	0	1	1	2	1	1	1	3
1	63	2	3	2	1	1	1	3	0	0	0	1	0	0	0	0	0	0	0	1	2	2	1	0	8	3
2	50	2	4	4	2	4	3	4	1	1	0	1	2	1	0	0	0	0	0	1	1	3	3	0	1	1
1	60	2	4	3	1	2	0	1	1	0	0	0	0	0	0	0	0	0	0	0	1	4	3	0	13	3
1	52	2	3	4	3	3	3	3	1	0	0	0	0	0	0	0	0	3	3	2	3	3	2	3	1	3
1	45	2	3	2	2	1	1	1	0	0	0	1	0	0	0	0	0	0	0	0	2	3	3	0	9	3
2	29	2	2	3	3	3	3	4	2	2	2	3	3	3	3	3	2	3	2	0	3	3	3	2	2	3
1	46	2	3	3	3	2	2	3	3	3	0	0	1	0	0	0	0	1	1	2	3	3	2	1	8	1
1	47	2	3	3	3	2	2	3	1	1	0	1	0	0	0	0	0	2	2	3	3	3	2	2	1	3
1	61	2	3	3	3	3	4	4	0	0	0	0	0	0	0	0	0	0	0	3	2	2	2	0	7	3
1	54	2	3	1	3	3	2	1	1	1	1	1	0	0	0	0	0	0	1	0	2	3	3	0	8	2
2	43	2	3	3	4	2	1	3	1	1	1	1	0	0	0	0	0	0	0	0	2	2	3	3	5	3
2	27	2	3	1	2	2	0	3	2	0	0	1	0	0	0	0	0	0	0	0	2	1	3	0	4	1
1	49	2	2	2	1	0	0	0	0	2	0	1	0	1	0	0	0	0	1	2	3	3	0	1	6	5
2	44	2	2	3	3	3	1	3	0	1	1	1	1	1	0	0	0	4	2	0	3	4	2	3	8	4
2	27	2	1	1	0	1	0	1	1	0	0	0	0	0	0	0	0	0	1	1	2	1	0	0	5	1
2	61	2	3	2	2	3	2	2	0	0	0	0	0	0	0	0	0	2	2	2	2	3	2	1	8	3
2	60	2	3	1	3	3	0	4	0	0	0	0	0	0	0	0	0	0	0	0	1	0	0	0	1	3
1	44	2	2	3	3	3	2	4	3	1	1	2	1	0	0	0	0	1	2	3	3	2	1	1	8	1
2	30	2	4	2	3	2	2	3	3	0	0	1	0	0	0	0	0	2	2	2	1	2	2	1	6	1
1	26	2	3	3	3	2	1	3	2	1	0	1	2	1	1	1	0	1	1	3	2	1	1	2	1	1
1	51	2	2	2	3	4	0	3	0	0	0	1	0	0	0	1	0	2	3	2	3	2	0	1	1	3
1	46	2	4	3	3	2	3	3	2	2	2	3	1	1	2	1	1	1	1	1	2	3	2	2	1	3
2	29	2	3	3	1	2	0	4	2	1	1	2	0	0	0	0	0	3	1	0	3	2	1	2	8	1
2	45	2	2	1	2	1	1	1	0	0	0	0	0	0	0	0	0	2	2	0	3	3	4	3	15	3
2	28	2	3	4	4	4	1	4	3	2	0	2	0	0	0	0	0	0	1	0	1	3	4	3	11	2
1	26	2	3	2	3	2	2	2	1	1	1	1	0	1	0	0	0	0	1	1	1	2	1	0	1	1
2	52	2	2	2	1	1	0	1	1	1	0	0	0	0	0	0	0	1	1	0	2	1	0	1	6	3
1	40	2	3	3	2	3	4	3	2	1	1	1	2	1	1	1	0	1	1	1	2	2	2	1	1	3
2	61	2	2	3	3	1	2	2	1	1	0	0	0	1	0	0	0	1	1	3	3	2	1	2	3	3
2	28	2	3	2	3	3	4	4	1	1	1	1	2	1	1	0	0	1	3	0	2	1	0	1	5	1
2	64	2	3	3	2	3	1	1	1	0	1	1	0	1	0	0	0	2	0	0	2	1	1	1	1	3
2	33	2	3	3	3	3	3	4	1	1	1	1	1	0	0	0	0	2	2	1	2	3	2	2	6	2
1	36	2	2	2	2	2	2	2	0	0	0	0	0	0	0	0	0	2	0	2	2	0	0	1	1	4
1	51	2	3	3	1	1	1	2	0	0	0	0	0	0	0	0	0	1	0	1	2	1	1	0	1	2
2	62	2	3	2	2	2	1	2	0	0	1	1	0	0	0	0	0	1	1	1	2	1	1	1	2	1
2	28	2	3	3	1	1	1	3	0	1	0	0	1	0	0	0	0	0	3	1	3	2	1	1	8	1
2	33	2	4	3	4	1	1	3	0	0	1	2	0	1	0	0	0	2	3	2	3	3	2	1	13	1
2	46	2	4	3	4	4	4	4	0	0	0	0	0	0	0	0	0	0	0	0	2	3	3	1	6	3
1	44	2	3	3	3	2	1	2	0	0	0	0	0	0	0	0	0	0	0	0	2	2	0	0	8	3
2	36	2	3	3	4	3	1	4	3	2	2	2	1	1	0	0	0	1	3	2	3	4	4	3	8	2
2	60	2	3	3	3	2	1	3	0	0	0	0	0	0	0	0	0	2	1	2	2	2	1	1	8	3
2	55	2	3	3	3	3	3	3	3	3	3	3	3	1	1	1	1	3	3	2	3	2	3	2	1	3
2	40	2	3	4	4	3	2	4	0	0	0	0	0	0	0	0	0	2	2	0	2	3	3	2	8	1
1	49	2	2	3	3	1	1	3	1	1	0	2	2	1	0	1	1	2	1	1	2	2	2	2	8	1
1	41	2	3	3	3	4	1	4	0	0	1	1	1	0	0	0	0	0	2	3	2	3	2	1	8	2
2	57	2	4	3	3	4	3	4	3	2	1	1	1	1	1	1	1	2	2	1	2	2	2	2	1	3
2	50	2	4	4	4	3	3	3	1	0	0	0	0	0	0	0	0	3	2	3	3	2	2	2	2	3
2	52	2	3	3	3	2	3	3	0	0	1	0	0	0	0	0	0	1	3	2	3	2	2	1	1	3
1	46	2	4	4	4	4	2	3	1	1	1	2	2	0	1	0	1	1	1	1	2	3	4	2	8	3
1	50	2	3	3	3	3	1	4	2	1	1	1	0	1	0	0	0	0	1	0	1	4	4	1	1	3
2	42	2	4	4	4	4	2	4	1	0	0	0	0	0	0	0	0	0	2	0	3	4	1	0	1	3
2	24	2	3	3	3	3	1	3	1	1	0	0	0	0	0	0	0	0	0	0	1	4	3	0	12	1
1	53	2	3	3	3	3	3	3	0	0	0	0	0	0	0	0	0	1	0	1	2	1	1	1	1	3
1	57	2	3	3	3	2	1	2	2	2	0	1	0	0	1	0	0	2	2	2	2	2	2	0	1	3
1	36	2	3	3	3	3	2	3	3	3	1	2	2	0	0	0	0	1	1	0	2	3	3	0	8	3
2	28	2	4	4	4	4	1	4	1	1	0	1	0	0	0	0	0	0	0	0	1	0	0	0	8	1
1	65	2	3	3	3	3	1	3	1	1	1	1	0	1	1	0	1	0	1	0	0	0	1	0	1	5
2	45	2	3	3	4	2	2	2	0	1	1	1	1	1	1	0	0	3	4	2	3	3	3	2	1	3
1	50	2	4	3	2	3	1	3	1	1	1	1	1	0	0	0	0	1	1	3	3	2	1	1	8	3
1	50	2	2	2	2	1	1	2	0	0	0	0	0	0	0	0	0	1	1	0	1	2	1	0	8	3
2	52	2	2	2	2	1	1	3	0	0	0	1	1	0	0	0	0	1	0	0	1	0	0	0	8	3
1	29	2	3	3	3	3	0	3	3	0	0	0	0	0	0	0	0	1	1	1	3	2	3	0	1	1
1	67	2	4	3	1	1	1	1	0	0	0	0	0	0	0	0	0	0	0	0	1	0	0	0	1	3
1	27	2	3	3	3	3	3	3	1	1	1	1	1	1	1	1	1	1	1	1	2	1	1	0	1	1
1	55	2	3	3	3	3	3	3	0	0	0	0	0	0	0	0	0	0	0	0	1	1	1	0	3	3
2	53	2	3	1	3	3	3	3	0	0	0	0	0	0	0	0	0	0	0	1	1	3	2	0	4	3
2	61	2	3	2	3	3	0	3	1	1	1	1	0	0	0	0	0	1	1	1	1	4	3	1	6	3
1	55	2	3	2	3	3	2	3	1	0	0	0	0	0	0	0	0	0	0	0	1	2	1	0	15	3
2	46	2	2	1	3	3	3	3	1	1	1	1	1	0	0	0	1	1	3	1	3	2	2	2	1	3
1	40	2	4	4	2	3	3	4	2	2	1	2	1	0	0	0	0	2	1	2	3	3	2	2	1	1
2	60	2	3	3	4	3	2	3	0	1	0	0	0	0	0	0	0	1	0	0	1	0	0	0	8	3
1	50	2	4	3	1	3	1	3	3	3	3	2	2	1	1	1	0	2	2	3	3	3	3	2	8	3
1	56	2	3	3	3	3	3	3	0	0	0	0	0	0	0	0	0	1	1	1	2	1	1	1	13	3
2	56	2	4	4	4	4	3	4	2	2	2	2	1	1	1	1	1	3	3	2	4	3	3	3	8	3
1	55	2	2	2	2	3	1	3	0	0	0	0	0	0	0	0	0	0	0	0	1	1	1	0	8	4
2	29	2	1	1	1	1	2	1	2	2	2	2	2	1	2	1	2	3	3	2	3	4	4	2	4	1
2	36	2	2	3	3	3	2	3	1	0	0	1	0	0	0	0	0	1	3	1	3	2	1	2	1	2
1	40	2	3	3	4	3	3	4	0	0	1	1	1	0	0	0	0	1	2	0	2	1	1	1	1	1
1	54	2	3	3	3	3	2	3	1	0	0	0	0	0	1	0	1	0	1	1	2	3	3	0	15	3
1	55	2	4	3	2	2	1	2	0	0	0	1	0	0	0	0	0	0	0	1	2	4	3	0	1	2
2	45	2	2	2	2	2	2	2	1	0	1	0	1	2	1	1	0	1	0	0	2	1	1	1	14	3
2	38	2	3	3	3	3	3	3	2	2	2	2	2	2	2	2	2	2	2	2	3	3	3	3	1	1
2	45	2	4	1	2	2	2	3	1	0	1	1	1	0	0	0	1	2	2	1	2	2	2	1	15	3
2	48	2	4	4	4	4	2	4	3	1	3	2	1	1	3	0	0	3	3	2	4	3	2	3	1	1
1	62	2	2	2	2	1	1	3	0	0	0	1	0	0	0	0	0	3	3	3	3	2	1	2	6	3
1	42	2	3	3	3	3	2	3	0	0	0	0	0	0	0	0	0	0	0	0	0	0	0	0	11	1
2	50	2	4	4	4	3	3	4	0	0	0	0	0	0	0	0	0	1	1	1	1	1	2	1	5	4
1	58	2	3	3	3	1	1	2	0	0	0	0	0	0	0	0	0	0	1	1	2	1	1	0	7	3
1	31	2	3	3	4	3	1	4	0	0	0	0	0	0	0	0	0	1	1	1	2	2	2	2	4	1
1	24	2	3	1	0	0	0	0	3	2	1	2	2	3	2	2	0	1	2	1	3	2	0	1	8	1
1	67	2	2	2	3	2	2	2	0	0	0	0	0	0	0	0	0	0	0	0	1	2	1	0	1	3
2	35	1	3	3	3	1	3	4	2	2	2	3	0	3	0	0	1	1	1	1	3	3	3	2	4	2
2	32	2	3	3	3	3	3	4	1	1	1	1	1	1	1	1	1	2	1	2	2	2	1	1	1	1
1	28	2	3	3	3	1	0	4	0	0	0	1	2	0	0	0	0	1	4	3	4	3	0	0	8	1
2	64	2	2	2	3	1	1	3	0	0	0	0	0	0	0	0	0	4	4	3	4	4	2	3	1	3
1	52	2	4	4	3	4	4	4	2	1	0	2	1	1	0	0	0	1	1	1	2	2	3	2	9	3
1	63	2	4	4	4	4	4	4	1	1	1	1	1	1	1	1	1	1	1	0	2	2	2	2	2	3
1	60	2	3	3	3	2	1	3	1	1	0	0	0	0	0	0	0	1	0	0	1	0	0	0	4	3
1	51	2	4	4	4	4	4	4	2	1	1	1	1	1	1	0	1	3	3	3	3	3	3	3	10	3
2	39	2	3	3	3	3	3	4	2	3	0	1	1	0	0	0	0	0	0	0	2	2	1	0	1	1
1	41	2	3	3	1	1	0	2	1	1	0	0	0	0	0	0	0	1	0	2	3	3	1	1	8	3
1	40	2	2	2	2	2	2	3	2	0	0	1	1	0	0	0	0	1	0	1	2	2	3	1	1	3
2	28	2	3	3	2	2	2	3	1	1	3	3	1	2	1	0	2	2	1	1	1	1	3	2	8	1
2	44	2	4	2	2	2	3	3	3	1	0	1	2	2	2	0	0	0	0	0	0	4	3	0	8	1
2	23	2	0	4	3	0	0	0	0	1	3	3	0	1	0	0	0	1	0	0	3	4	2	2	14	1
1	29	2	4	0	2	2	4	4	0	0	0	0	0	0	0	0	0	0	3	3	3	3	3	3	1	1
1	52	2	3	3	3	3	3	3	1	0	0	1	0	1	1	0	0	1	0	1	2	3	1	1	14	3
1	46	2	2	3	1	1	1	2	0	0	0	0	0	0	0	0	0	1	1	0	1	4	4	2	1	2
2	39	2	3	3	3	2	2	3	0	0	0	0	0	0	0	1	0	0	1	0	1	1	2	0	9	3
1	60	2	3	3	3	2	2	4	2	1	1	1	0	0	0	0	0	2	4	2	4	2	2	2	1	3
2	49	2	1	2	2	1	0	3	1	0	1	1	1	1	0	0	1	1	1	0	1	1	1	0	1	5
2	29	2	2	3	3	2	2	3	1	1	1	1	0	0	1	1	0	1	2	2	3	1	1	1	2	1
2	40	2	4	3	2	1	3	3	0	1	1	2	1	0	0	0	0	1	2	0	2	3	2	1	12	3
1	46	2	3	2	2	2	2	3	0	1	1	1	0	1	0	0	1	2	1	1	2	2	3	1	1	3
2	51	2	3	3	2	1	1	2	1	1	1	1	0	0	0	0	0	1	1	0	3	2	2	2	3	3
1	28	2	3	2	2	1	1	2	0	0	0	0	0	0	0	0	0	0	0	0	1	0	0	0	5	1
2	35	2	1	3	1	3	0	4	0	0	0	1	1	2	0	0	0	2	1	0	2	1	2	1	1	1
1	33	2	3	3	1	0	1	3	1	0	2	1	0	0	0	0	0	4	1	0	4	2	2	1	1	3
2	63	2	3	3	3	3	2	4	0	0	0	0	0	0	0	0	0	0	0	0	1	2	3	2	7	3
2	27	2	4	4	4	3	3	4	1	0	3	1	2	0	0	0	0	1	3	0	2	1	1	1	4	3
2	30	2	3	3	3	3	3	3	1	0	0	1	1	0	0	0	0	0	0	1	1	0	1	0	15	2
1	48	2	3	2	3	3	3	3	0	0	0	0	0	0	0	0	0	1	2	1	2	2	2	1	1	3
1	44	2	3	3	3	2	2	3	1	0	0	0	0	0	0	0	0	0	2	2	3	2	2	2	8	3
2	50	2	3	3	3	3	3	3	0	0	0	0	0	0	0	0	0	0	0	0	2	0	1	0	11	3
1	59	2	2	3	3	2	1	3	0	0	0	0	0	0	0	0	0	0	0	0	1	0	0	0	1	3
2	38	2	1	2	3	2	1	3	1	1	1	3	0	0	0	0	0	1	2	2	3	3	3	2	10	1
2	30	2	2	3	1	0	0	2	3	3	3	3	3	3	3	3	3	3	4	2	4	4	3	2	8	1
1	28	2	1	1	3	1	2	2	1	1	0	1	0	0	0	0	0	1	2	1	3	3	2	2	8	1
2	54	2	3	2	1	0	1	1	0	0	0	0	0	0	0	0	0	0	0	0	0	0	0	0	13	3
2	48	2	3	3	3	3	0	2	1	1	1	1	0	0	0	0	0	0	2	2	2	2	2	1	1	3
1	24	2	2	1	1	1	2	2	0	0	0	0	0	0	0	0	0	0	0	0	1	0	0	0	8	1
1	63	2	4	3	3	1	2	3	1	1	0	1	1	1	0	0	0	2	2	3	2	3	2	2	1	3
2	24	2	4	3	4	3	4	3	3	3	3	3	3	3	3	3	3	4	4	4	0	4	4	4	1	1
2	31	2	4	3	3	3	3	4	2	3	3	3	3	2	2	2	2	3	3	0	4	4	4	4	8	1
2	61	2	3	3	3	3	2	2	0	1	1	3	0	0	0	0	0	2	3	4	3	3	3	3	6	3
1	51	2	3	3	3	2	2	2	1	1	0	1	0	0	0	0	0	2	1	1	2	3	3	2	4	3
2	60	2	3	1	1	3	1	1	0	0	0	0	0	0	0	0	0	1	2	2	3	2	2	1	8	3
1	35	2	3	4	2	3	1	3	1	1	2	2	0	2	1	0	1	1	2	3	3	2	3	2	4	1
2	27	2	3	3	3	1	1	3	1	1	0	1	0	1	0	1	1	0	0	0	2	3	3	1	4	1
1	52	2	3	3	3	3	3	3	1	1	1	1	1	1	1	1	1	0	1	1	1	1	1	0	8	2
2	48	2	3	2	2	3	0	3	1	1	1	2	2	1	1	1	0	0	1	1	3	3	2	1	1	3
2	28	2	3	3	3	4	2	3	2	1	2	1	1	1	1	0	0	2	2	1	3	1	0	1	3	1
2	63	2	3	4	3	3	2	2	1	0	0	1	1	0	1	0	0	1	0	2	1	1	2	1	8	3
2	28	2	4	4	4	3	3	3	1	1	2	3	3	1	2	0	0	2	2	0	2	1	1	1	1	1
1	53	2	2	2	3	1	1	2	0	0	0	0	0	0	0	0	0	0	0	0	1	0	0	0	8	3
2	27	2	2	3	2	3	2	3	3	1	2	2	2	2	1	1	3	3	2	2	4	2	3	3	1	1
1	57	2	3	3	2	1	1	2	1	2	1	1	0	0	1	0	0	2	2	2	2	1	1	2	8	3
2	27	2	3	3	3	3	1	2	2	0	1	1	1	0	1	0	0	0	0	1	2	3	0	0	1	1
2	53	2	2	2	1	1	1	2	0	0	0	0	0	0	0	0	0	1	0	0	2	0	0	0	14	6
1	53	2	3	3	2	3	1	3	1	1	2	1	1	0	0	0	0	3	1	2	3	1	1	1	1	3
1	59	2	2	3	1	1	1	3	0	0	0	0	0	0	0	0	0	1	1	1	2	2	1	1	14	3
2	66	2	2	2	3	3	2	3	1	0	0	0	0	0	0	0	0	0	0	0	1	3	3	0	8	5
2	62	2	2	3	2	3	1	3	0	0	0	1	1	1	0	0	0	1	1	1	2	2	1	1	1	3
2	39	2	3	3	3	2	2	4	3	2	1	3	3	1	1	0	0	1	2	1	3	4	4	2	1	1
2	46	2	3	3	3	2	2	3	0	1	0	0	0	1	0	1	1	0	1	0	1	0	0	0	8	3
1	42	2	2	3	2	3	2	4	0	0	0	0	0	0	0	0	0	1	2	2	2	1	1	2	1	1
1	41	2	3	2	3	4	3	2	1	1	2	2	1	1	2	2	1	0	0	0	1	0	1	0	3	3
2	54	2	3	2	1	1	1	0	0	0	0	0	1	0	0	0	0	0	0	0	0	0	3	3	8	3
2	53	2	2	3	1	3	2	3	0	0	0	0	0	0	0	0	0	0	1	0	1	2	1	1	2	3
1	37	2	3	3	2	1	1	3	1	1	0	1	0	0	0	0	0	1	0	0	1	3	2	0	2	1
2	55	2	3	3	2	3	1	2	1	1	0	1	0	0	0	0	0	1	2	2	2	1	1	1	13	3
2	42	2	3	3	3	2	1	4	0	0	0	1	1	0	0	0	0	2	0	0	2	2	2	1	8	3
2	43	2	2	4	3	3	0	3	0	1	0	1	0	0	0	0	0	1	0	0	2	4	3	0	1	3
2	23	2	3	3	2	2	2	2	1	1	0	0	0	0	0	0	0	0	0	0	1	3	3	3	13	1
1	42	2	3	3	2	2	3	2	1	1	0	1	1	0	0	0	0	2	1	1	2	4	4	1	6	4
1	40	2	4	1	3	3	0	1	1	1	2	3	1	1	0	1	0	0	1	2	3	3	2	0	8	3
1	50	2	3	3	3	4	2	3	1	1	1	1	1	0	1	0	0	1	1	2	2	2	1	1	1	2
1	29	2	4	4	4	3	0	4	0	1	0	0	0	0	0	0	0	0	0	1	2	3	2	0	2	1
1	43	2	3	3	2	1	1	4	0	0	0	0	0	0	0	0	0	0	0	0	0	4	4	0	15	3
1	48	2	3	2	3	3	1	0	0	1	2	2	0	0	0	0	0	1	3	3	3	3	3	2	15	3
1	52	2	0	0	1	3	1	1	0	0	0	0	0	0	0	0	0	1	2	2	2	1	1	1	8	1
2	35	1	4	4	3	4	1	4	3	3	3	3	3	0	1	0	0	4	3	3	4	4	4	4	8	1
1	27	2	3	3	3	4	3	3	1	2	0	1	1	3	1	0	2	2	2	2	2	2	3	3	8	1
1	35	1	3	4	4	3	4	4	3	1	1	2	1	1	1	2	1	2	2	1	3	1	2	2	8	3
2	51	2	3	3	3	3	1	3	2	1	1	1	1	0	1	0	0	2	3	3	2	2	3	2	2	3
1	49	2	3	3	3	3	1	3	3	1	1	2	1	0	0	0	0	1	1	2	2	2	3	1	8	2
1	59	2	3	3	4	2	1	2	1	0	0	0	0	0	0	0	0	0	0	1	1	0	0	0	8	3
1	28	2	3	4	2	3	2	3	1	2	2	1	2	2	2	2	2	3	3	0	4	2	2	3	1	1
2	44	2	4	4	3	3	2	3	1	0	0	1	1	0	0	0	0	2	3	1	3	2	2	1	14	3
2	52	2	3	2	4	2	1	4	1	1	1	1	0	1	0	0	0	1	0	0	1	3	3	1	1	3
1	36	2	3	3	2	2	3	2	0	0	0	0	0	0	0	0	0	0	0	0	1	1	1	0	1	3
2	45	2	3	3	3	3	3	3	2	2	2	3	2	2	1	1	0	1	4	3	3	3	3	3	8	3
1	36	2	3	3	3	2	1	2	1	1	1	1	1	1	0	1	1	3	3	2	3	1	3	3	12	3
2	34	2	4	4	3	2	1	3	0	0	0	0	0	0	0	0	0	2	2	0	1	3	3	1	1	1
1	46	2	3	4	4	4	3	4	1	0	0	1	2	1	0	0	1	1	2	1	3	1	1	2	13	3
1	40	2	1	2	3	1	1	3	1	1	0	1	0	0	0	0	0	1	1	1	2	1	1	1	8	1
2	40	2	3	2	2	1	1	3	1	1	0	0	1	1	0	0	0	1	0	0	2	1	3	1	8	2
2	48	2	3	4	3	3	1	4	0	0	0	1	0	0	0	0	0	0	1	2	2	4	4	2	10	1
2	32	2	2	1	3	3	1	3	2	1	0	0	1	1	0	1	0	2	1	0	1	3	4	3	8	4
2	28	2	3	1	1	2	2	2	2	2	0	1	1	0	0	0	0	0	2	2	2	1	0	0	8	1
2	29	2	2	2	1	2	0	2	1	0	0	1	0	0	0	0	0	1	0	0	2	3	2	1	13	1
2	29	2	4	4	3	3	1	3	1	1	0	0	0	1	2	0	0	0	0	0	2	2	1	0	11	1
1	23	2	0	0	0	0	0	0	1	1	1	0	1	2	0	1	1	2	2	2	2	2	2	2	4	1
2	45	2	3	1	3	3	3	3	1	1	1	2	1	0	0	0	0	1	1	1	3	3	1	1	1	3
1	53	2	3	3	2	3	1	3	1	0	0	0	0	0	1	0	0	1	1	2	2	2	1	0	1	3
2	63	2	3	4	2	2	1	1	0	0	1	1	1	0	0	0	0	3	3	3	3	2	1	2	8	3
1	39	2	3	2	3	2	3	4	0	1	1	0	0	0	0	0	0	0	0	0	1	3	3	0	8	3
2	54	2	2	2	2	1	3	3	0	0	0	0	0	0	0	0	0	0	0	0	2	2	0	0	8	5
2	23	2	1	1	1	1	1	1	1	0	1	1	1	0	0	0	0	3	0	0	3	3	3	3	5	1
1	29	2	3	0	0	0	0	0	3	1	0	1	0	0	0	0	0	0	0	0	4	2	0	1	10	1
1	52	2	2	2	1	1	2	1	1	0	0	0	0	0	0	0	0	1	1	1	2	3	2	1	8	3
2	45	2	3	2	3	3	2	4	0	0	0	0	0	0	0	0	0	2	1	1	3	1	3	2	15	3
2	53	2	4	4	3	3	2	3	1	1	0	1	0	1	0	0	0	0	0	0	1	4	4	0	1	3
2	50	2	2	2	3	1	2	3	1	1	1	2	2	1	1	0	0	0	1	0	2	1	0	0	2	3
1	26	2	3	4	4	2	1	3	1	2	2	2	3	2	2	3	2	3	3	0	2	3	2	3	11	1
2	42	2	3	3	3	3	1	2	1	1	1	1	1	2	1	0	0	1	3	2	3	2	2	1	1	3
1	34	2	1	1	1	1	1	1	0	0	0	0	0	0	0	0	0	0	0	0	2	0	1	0	6	1
2	38	2	4	4	3	4	4	4	1	1	2	2	2	1	1	0	1	3	3	2	4	3	3	3	1	1
2	36	2	4	4	3	4	2	3	1	1	0	1	2	0	1	0	0	3	3	1	4	4	4	3	1	3
1	43	2	4	4	4	4	4	4	2	2	1	2	1	1	1	1	1	2	3	1	3	3	3	2	1	3
1	50	2	3	4	3	3	2	4	1	1	0	1	1	1	1	0	0	3	2	1	3	3	1	2	1	1
2	52	1	3	3	3	3	2	3	1	1	1	1	1	0	0	0	0	1	1	1	1	2	0	1	8	5
1	44	2	2	2	2	2	2	2	0	0	0	0	0	0	0	0	0	0	0	0	2	0	0	0	1	1
1	45	2	4	4	4	4	2	4	0	1	1	1	1	1	1	0	0	1	1	1	3	2	2	2	8	2
2	54	2	3	4	4	2	0	1	0	0	0	0	0	0	0	0	0	1	0	0	2	4	3	1	1	4
2	35	2	4	3	3	3	1	4	2	0	0	0	0	0	0	0	0	0	0	0	2	2	2	0	8	1
2	54	2	3	2	2	3	3	3	1	1	0	2	0	0	0	0	0	2	1	1	3	3	2	2	6	3
2	47	2	4	4	3	3	3	3	2	2	2	2	2	2	1	1	0	1	3	2	3	2	2	2	1	3
1	51	2	4	4	3	3	3	3	0	0	0	0	0	0	0	0	0	1	1	1	2	1	1	1	1	3
1	30	2	4	4	4	4	4	4	3	2	1	2	0	1	0	0	0	1	0	0	2	0	0	0	1	1
1	26	2	3	2	1	1	0	1	0	0	0	0	0	0	0	0	0	0	0	0	1	4	3	0	3	1
2	50	2	3	3	2	3	3	1	1	1	0	1	0	0	0	0	0	1	1	2	2	2	1	1	5	3
1	35	2	0	2	0	2	0	0	2	0	0	0	0	0	0	0	0	0	0	0	2	0	1	0	1	1
2	27	2	3	3	3	3	1	3	0	0	0	0	0	0	0	0	0	1	1	1	2	2	2	2	8	1
2	53	2	3	3	3	3	0	2	0	0	0	0	0	0	0	0	0	1	0	0	1	4	4	0	2	3
1	44	2	3	4	2	2	0	0	2	1	2	2	1	1	2	0	0	2	4	3	3	4	4	3	8	3
2	53	2	3	3	2	2	1	3	0	0	0	0	0	0	0	0	0	2	2	1	3	2	0	2	3	3
2	28	2	4	3	3	4	1	4	0	0	0	1	0	0	1	1	0	1	0	0	3	1	1	0	1	1
1	38	2	4	4	4	4	4	4	2	0	0	0	0	0	0	1	1	2	0	0	2	3	2	2	2	5
2	33	2	4	4	2	3	3	4	2	0	0	0	1	0	0	0	0	0	1	0	2	0	0	0	2	1
2	48	2	3	2	2	3	2	3	0	0	0	1	0	0	0	0	0	3	1	1	2	3	2	2	8	3
1	33	2	3	2	3	4	3	3	1	1	2	1	2	0	0	1	2	1	1	2	2	2	2	2	8	2
1	21	2	4	4	4	4	0	4	0	0	0	0	0	0	0	0	0	0	0	1	2	4	4	3	9	1
2	49	2	4	2	2	2	1	2	1	3	3	3	3	1	1	0	1	3	0	0	3	2	1	2	1	2
1	25	2	2	2	3	3	1	3	0	0	0	1	0	0	0	0	0	1	0	0	2	3	2	2	4	1
2	28	2	3	3	2	3	3	3	1	3	1	1	2	1	1	1	3	1	1	2	1	3	3	0	7	1
1	28	2	0	0	0	0	0	0	3	3	3	3	3	3	3	0	0	3	3	1	3	3	1	1	7	1
2	24	2	3	3	3	3	1	3	2	1	0	1	0	1	0	0	0	1	0	0	2	3	2	1	4	1
1	23	2	3	3	3	3	1	3	1	2	1	1	2	1	1	0	1	1	3	3	3	1	1	2	2	1
2	58	2	3	2	1	1	1	1	0	0	0	0	0	0	0	0	0	1	3	3	3	3	2	2	12	3
2	50	2	3	3	3	3	3	3	0	1	1	1	1	0	0	0	0	2	2	2	2	2	2	2	1	3
2	32	2	2	3	3	2	1	3	1	1	1	1	1	1	1	0	0	2	3	3	3	3	3	2	7	1
2	55	2	2	3	3	3	2	2	1	2	1	1	1	1	1	1	1	1	1	1	2	2	2	2	1	3
2	48	2	3	3	2	2	1	2	1	1	2	1	1	1	1	1	0	4	2	2	4	3	1	3	8	2
2	42	2	2	4	4	3	0	4	0	0	0	0	0	0	0	0	0	3	4	4	3	3	3	3	1	1
2	28	2	2	1	1	1	1	2	0	0	0	1	1	1	0	0	0	0	1	0	2	1	1	0	8	1
1	43	2	3	3	2	3	2	2	1	0	0	1	0	0	0	0	0	2	1	3	3	2	2	1	8	1
2	51	2	3	3	3	4	3	4	1	1	2	2	1	1	1	1	0	2	3	4	3	4	3	3	1	3
1	37	2	3	3	3	2	0	2	1	1	0	0	0	0	0	0	0	1	0	1	1	1	1	0	16	3
2	29	2	1	1	3	2	0	3	0	0	0	0	2	0	0	1	0	2	2	2	2	1	3	1	4	1
2	27	2	1	1	1	2	1	2	0	0	1	1	0	0	0	0	0	3	3	3	3	2	1	2	1	1
2	29	2	4	3	2	3	1	3	1	1	0	1	0	1	0	0	0	2	0	3	2	2	0	0	1	1
1	34	2	2	3	3	2	1	2	2	1	0	1	1	0	1	0	0	0	0	0	2	2	3	0	9	3
1	44	1	0	3	2	2	0	4	0	1	0	1	1	0	0	0	0	2	2	2	2	4	4	3	8	1
2	48	2	3	3	3	3	2	3	1	0	0	1	0	0	0	0	0	1	1	0	3	2	1	1	1	3
1	28	2	1	3	3	2	2	2	0	0	0	1	0	0	0	0	0	0	0	0	1	0	0	0	8	1
2	59	2	4	4	4	4	4	4	0	0	0	0	0	0	0	0	0	1	1	0	2	2	2	2	1	1
2	55	2	4	4	3	3	2	2	1	1	0	2	1	1	2	1	1	0	0	2	1	1	2	1	12	3
1	34	2	2	3	3	3	1	2	1	0	0	0	0	0	0	0	0	2	0	1	2	2	2	0	8	1
2	46	2	3	3	3	3	1	2	0	0	1	1	0	0	0	0	0	1	1	0	1	3	2	0	8	3
2	53	2	3	3	3	3	1	3	2	2	2	2	2	2	2	2	2	3	3	0	4	4	3	3	1	3
2	42	2	3	3	4	3	1	3	1	1	0	0	1	1	0	0	0	0	1	0	2	3	3	0	11	3
2	28	2	2	2	1	1	0	3	0	1	1	1	0	0	1	0	0	1	2	1	2	1	0	1	8	1
1	36	2	3	4	2	1	2	3	3	2	2	1	2	1	2	1	2	3	3	3	3	3	3	2	6	1
1	26	2	3	3	3	3	3	3	0	0	0	1	1	1	0	0	0	2	2	0	3	3	2	0	8	1
2	55	2	3	3	3	2	1	2	1	1	1	1	1	0	0	0	0	3	1	1	2	2	2	2	1	1
1	42	2	3	4	3	3	4	4	0	0	0	0	0	0	0	0	0	0	0	1	1	1	1	1	15	3
1	27	2	3	3	3	0	2	2	1	2	0	1	2	2	1	2	1	3	3	1	4	3	4	2	8	1
1	31	2	3	1	1	1	1	1	1	0	0	0	0	0	0	0	0	1	0	0	2	0	0	0	1	2
2	26	1	3	3	2	3	3	3	1	1	3	3	1	0	0	0	0	3	2	3	3	3	2	2	8	1
1	49	2	3	2	3	3	2	3	0	0	0	0	0	0	0	0	0	0	0	0	0	0	0	0	10	3
1	33	2	3	3	3	3	3	3	3	2	1	2	2	2	2	1	0	3	3	1	3	3	1	1	8	1
1	37	2	4	1	1	3	1	3	0	0	1	1	1	0	1	0	0	1	2	1	3	3	2	2	1	1
2	60	2	3	3	3	3	1	2	2	1	0	1	1	0	1	0	2	2	2	2	2	2	1	1	1	4
2	28	2	3	2	3	1	1	3	1	2	0	1	0	3	2	1	2	0	0	0	1	0	1	0	8	1
2	47	2	3	3	3	3	2	3	1	1	1	2	1	0	1	0	0	0	0	0	2	4	3	0	7	3
1	37	2	3	4	3	3	3	3	1	1	0	1	0	0	0	0	0	1	0	0	2	2	2	2	3	1
1	45	2	4	4	4	3	2	3	2	1	1	1	1	1	1	1	1	2	3	0	3	3	3	2	8	3
2	25	2	2	2	3	1	1	2	1	0	0	1	1	0	0	0	0	2	2	0	3	4	2	1	2	1
1	42	2	1	3	2	1	1	3	0	0	0	1	0	0	0	0	0	1	1	2	1	2	1	0	8	2
2	28	2	3	3	3	3	1	4	0	0	0	0	0	0	0	0	0	1	1	1	2	1	2	1	12	6
2	63	2	4	4	2	3	2	2	0	0	0	0	0	0	0	0	0	2	2	0	2	1	0	0	1	4
2	46	2	4	4	4	4	2	3	3	0	0	0	0	0	0	0	0	0	0	1	1	0	0	0	1	1
1	43	2	3	3	3	3	2	3	1	1	0	0	0	1	1	0	0	0	1	0	1	4	4	0	17	1
1	21	2	3	2	3	1	2	4	1	0	0	1	0	0	0	0	0	1	2	1	1	1	1	1	5	1
1	28	2	3	1	2	1	0	2	0	0	0	1	1	0	1	1	0	0	0	0	0	3	0	0	8	1
1	41	2	2	4	1	4	1	2	1	1	2	1	0	1	0	0	0	3	4	2	3	3	3	3	1	1
1	48	2	3	3	3	2	2	3	2	1	1	0	1	0	0	0	0	1	0	1	1	1	1	1	1	3
1	29	2	1	1	1	0	0	0	1	1	1	0	0	0	0	0	0	2	1	2	2	2	2	1	1	1
2	34	2	4	3	3	3	0	3	3	3	2	3	2	2	1	0	1	2	2	0	3	3	2	2	1	1
1	37	2	3	2	2	3	3	3	1	2	2	1	1	2	2	1	1	1	2	3	3	3	2	2	1	1
2	36	2	1	1	1	2	1	2	3	1	1	1	0	0	0	0	0	2	2	0	3	2	2	1	1	1
2	45	2	1	3	3	2	0	3	2	2	1	1	1	0	1	1	1	0	0	1	2	1	1	1	8	3
2	54	2	3	2	2	1	1	2	1	1	1	2	1	2	2	1	2	2	1	0	2	1	1	0	8	3
2	42	2	3	3	4	4	2	3	1	1	1	1	0	0	1	0	0	1	1	0	3	3	3	2	8	3
1	34	2	3	3	3	3	3	3	1	1	1	1	1	1	1	1	1	1	2	1	3	2	2	2	15	2
2	20	2	4	3	4	4	1	4	1	2	0	1	0	1	0	0	1	0	0	0	2	0	0	0	1	1
2	57	2	1	1	1	3	1	3	0	0	0	0	0	0	0	0	0	2	0	1	1	4	3	1	8	5
1	25	2	3	2	1	2	0	3	1	0	0	1	0	1	1	0	0	1	1	0	4	4	4	0	14	1
2	32	2	2	1	1	1	1	3	0	0	1	1	1	0	0	1	0	0	0	0	0	1	2	0	1	1
1	25	2	4	4	4	4	3	4	2	2	2	2	2	2	2	2	2	3	3	3	3	3	3	2	1	1
2	43	2	3	3	2	3	1	3	3	1	0	0	1	0	0	0	0	0	0	0	2	4	3	0	1	3
1	20	2	1	1	1	1	1	1	1	0	1	0	0	0	1	1	1	0	0	0	3	2	1	0	8	1
2	32	2	3	3	4	3	2	3	3	1	0	0	0	0	0	0	0	3	3	1	3	3	4	4	8	1
2	31	2	3	2	1	3	1	1	0	1	3	3	3	1	0	0	0	4	3	0	4	1	1	1	8	1
2	31	2	2	1	3	3	3	3	1	2	2	3	0	2	1	2	1	1	0	2	2	3	3	0	8	1
1	26	2	3	3	2	2	1	3	0	0	1	1	1	1	0	0	0	2	1	0	3	1	1	1	1	1
1	28	2	2	3	3	1	0	3	1	0	0	0	0	0	0	0	0	0	0	0	2	2	2	1	8	1
1	48	2	3	3	3	2	2	3	1	0	0	0	0	0	0	0	0	0	0	1	2	3	2	1	8	3
2	43	2	2	1	2	0	0	2	2	2	2	1	1	2	1	0	0	3	3	1	3	3	2	3	1	3
2	29	2	3	2	2	2	2	2	1	0	0	0	0	0	0	0	0	2	1	1	2	2	1	2	8	3
2	49	2	3	3	3	3	2	3	1	2	2	2	3	2	1	1	1	2	3	3	3	2	2	1	2	3
2	43	2	3	3	3	2	1	3	0	0	0	1	0	0	1	1	1	2	2	2	2	1	2	0	8	3
1	28	2	3	4	3	2	3	4	2	0	0	0	0	0	0	0	0	1	0	0	1	0	3	0	6	1
2	42	2	3	3	3	3	1	3	0	0	0	0	0	0	0	0	0	1	1	2	3	3	1	1	8	3
1	33	2	3	1	0	3	1	3	0	0	0	1	0	0	0	0	0	0	2	0	1	3	3	0	8	3
1	38	2	2	3	3	2	3	2	2	2	2	1	1	2	2	1	2	1	2	1	3	2	2	1	1	2
2	46	2	4	4	1	2	3	4	0	0	1	1	1	0	0	0	0	1	2	2	3	4	3	1	6	1
1	24	2	3	4	4	2	0	2	0	0	0	1	0	0	0	0	0	0	0	1	2	1	1	0	14	1
2	50	2	4	4	3	3	2	3	1	1	2	2	2	1	0	0	1	1	3	4	3	2	1	2	1	3
2	44	2	4	4	1	2	1	1	1	1	1	1	0	0	0	0	0	0	1	0	1	0	0	0	6	3
2	54	2	3	3	3	3	3	4	1	2	1	2	1	1	2	1	1	2	1	2	3	3	3	2	1	3
2	45	2	3	3	3	3	3	3	1	0	0	0	0	0	0	0	0	0	1	1	1	1	1	1	1	3
1	37	2	4	3	2	1	3	3	0	0	1	0	0	0	0	0	0	3	1	0	3	2	2	1	8	2
2	27	2	3	3	4	3	1	4	1	1	0	2	1	0	0	0	0	1	2	2	3	2	2	3	1	1
1	29	2	3	3	1	1	1	3	0	1	1	1	2	0	1	2	0	1	1	1	3	1	1	1	8	1
1	29	2	3	3	3	2	2	2	1	0	1	1	0	0	1	1	0	2	2	2	2	2	2	2	8	1
2	41	2	2	3	2	3	2	3	1	1	1	1	1	0	1	0	0	0	1	0	1	4	3	0	1	1
2	40	2	2	2	3	1	1	4	0	1	0	1	0	0	0	0	0	3	2	2	3	3	2	2	1	1
1	33	1	3	3	3	3	2	3	1	0	0	0	0	0	0	0	0	0	1	0	1	2	3	0	8	1
2	52	2	4	4	4	4	4	4	3	2	1	1	1	0	0	0	0	2	3	4	3	3	3	3	1	3
1	28	2	3	2	3	3	1	2	0	0	0	1	0	0	0	0	0	0	0	0	1	4	3	0	12	1
2	23	2	4	4	3	3	1	3	0	0	0	0	0	0	0	0	0	0	0	0	2	3	1	0	8	1
2	33	2	4	3	3	1	2	2	1	1	0	1	1	0	1	1	2	3	2	2	3	4	3	2	8	1
2	53	2	3	3	3	3	3	3	1	0	1	1	1	0	0	0	0	2	3	2	2	2	1	2	14	3
2	50	2	3	3	4	4	4	4	1	0	0	1	0	0	0	0	0	0	0	0	1	4	3	0	8	1
2	53	2	3	4	3	4	3	3	0	0	0	0	0	0	1	0	1	1	0	1	2	2	1	1	1	3
1	36	1	3	4	4	3	3	4	2	1	1	2	2	1	0	0	0	1	1	3	3	2	1	1	8	3
1	24	2	2	2	2	2	2	2	2	2	1	1	1	1	1	1	1	2	2	3	2	1	2	1	10	1
1	38	2	1	3	3	2	1	3	1	1	0	1	1	0	0	0	0	1	0	1	2	2	1	0	1	1
2	33	2	4	4	4	4	2	3	2	2	1	1	1	0	1	0	0	2	3	2	3	2	1	1	8	3
1	37	2	4	2	2	1	3	3	1	2	2	1	0	2	0	1	0	3	2	3	3	3	3	1	4	3
2	32	2	2	4	2	3	1	3	0	0	0	1	0	1	0	0	1	3	2	1	4	3	1	3	14	2
2	44	2	3	4	3	3	1	2	2	0	0	1	1	0	0	0	0	0	0	0	3	1	1	0	8	1
2	37	2	4	4	4	4	4	4	3	1	1	3	1	0	2	0	0	2	3	3	3	1	1	1	8	2
2	40	2	3	3	3	2	2	3	2	1	3	2	1	1	0	0	0	2	3	0	2	2	1	2	8	1
1	24	2	3	3	3	2	1	3	0	0	0	1	0	0	0	0	0	3	0	0	2	2	1	1	8	1
1	34	2	1	2	1	1	2	3	0	0	0	2	2	0	0	0	0	3	1	0	3	1	3	0	1	2
2	29	2	2	3	3	3	2	3	0	1	0	1	0	0	0	0	0	1	1	0	1	0	0	0	1	1
2	48	2	4	4	1	1	0	1	0	0	0	1	0	0	0	0	0	2	1	2	3	3	0	2	14	5
2	28	2	4	3	3	3	1	3	2	1	0	3	3	2	0	2	0	0	0	0	3	0	0	0	6	1
1	29	2	3	1	1	2	0	3	3	1	0	0	0	0	0	0	0	2	2	2	2	1	2	2	1	1
1	38	2	4	4	4	4	4	4	2	2	2	2	2	2	2	2	2	0	1	2	2	2	2	2	1	1
2	52	2	2	2	3	3	3	3	0	1	1	1	1	0	0	0	0	1	1	0	2	1	2	1	8	3
1	35	2	4	3	2	3	1	3	1	2	1	2	2	3	2	1	2	2	3	2	2	3	3	3	1	2
2	40	2	2	2	2	2	2	2	3	3	3	3	3	0	1	0	0	4	4	0	4	4	1	0	11	3
2	25	2	2	3	2	2	1	3	0	0	0	0	0	0	0	0	0	0	0	0	2	3	3	2	1	1
1	39	2	3	3	3	2	2	1	3	2	2	2	2	1	1	1	0	3	3	3	4	3	3	3	4	2
1	43	2	1	1	2	1	1	2	0	1	1	0	0	0	0	0	0	0	0	1	1	1	0	0	1	3
2	40	2	3	4	4	3	4	4	1	1	2	2	2	1	1	0	0	3	2	3	2	3	2	2	9	3
1	49	2	3	3	3	2	2	2	1	1	0	1	0	0	0	0	0	1	1	1	2	2	2	1	8	3
1	39	2	4	4	4	2	0	4	0	0	1	1	0	0	0	0	0	1	2	1	3	3	1	1	1	1
2	27	2	4	2	3	3	4	4	2	2	2	3	2	3	3	2	2	2	3	2	3	3	3	2	6	1
1	37	2	3	2	2	3	0	2	1	0	1	0	0	0	0	0	0	1	2	2	3	3	2	1	10	1
1	27	2	2	3	1	2	2	3	1	2	2	1	2	1	1	2	1	2	3	2	2	2	3	2	4	2
1	37	2	3	1	1	3	0	1	3	3	3	3	2	3	1	2	3	1	3	4	4	2	2	2	8	1
2	50	2	3	3	3	3	1	3	1	3	3	3	3	2	2	2	2	#NULL!	3	3	2	3	3	3	1	3
1	27	2	2	0	3	0	0	4	0	1	3	0	0	0	0	0	0	1	0	0	3	0	4	0	1	1
1	40	2	2	3	3	1	0	3	0	0	0	0	0	0	0	0	0	0	0	0	0	0	0	0	8	3
2	45	2	3	4	4	3	1	3	1	1	2	2	1	0	0	0	0	1	1	0	2	1	1	1	8	1
1	29	2	0	0	0	0	0	0	0	0	0	0	0	0	0	0	0	0	0	0	2	2	2	2	1	1
2	44	2	3	4	3	3	0	4	0	0	1	1	0	0	0	0	0	1	1	0	2	1	1	1	1	1
2	52	2	3	1	1	1	1	2	1	0	0	0	0	0	0	0	0	0	0	0	1	3	2	0	2	3
1	22	2	4	4	4	4	4	4	3	3	1	3	3	3	3	3	3	3	3	3	3	3	3	2	6	1
1	27	2	3	3	3	3	3	3	1	1	1	1	1	1	1	1	1	2	2	2	2	2	2	2	14	1
1	38	2	3	3	3	1	1	3	0	0	0	0	0	0	0	0	0	0	1	1	2	3	3	1	17	3
1	34	2	4	3	4	3	1	3	2	2	2	2	2	2	2	2	2	3	3	2	3	3	3	3	8	3
2	31	2	3	4	3	3	1	3	1	1	1	1	1	0	1	0	0	1	0	0	1	3	3	1	1	1
1	35	2	2	2	1	1	0	3	0	0	0	0	0	0	0	0	0	1	0	0	1	2	3	0	14	1
2	47	2	3	3	4	3	4	3	0	0	0	0	0	0	0	0	0	1	1	1	2	2	2	2	1	3
1	42	2	3	3	3	1	1	3	1	0	0	1	1	0	0	0	0	0	1	2	2	3	2	1	1	2
2	41	2	4	4	4	4	4	4	3	2	3	3	3	2	0	0	0	2	3	2	2	2	1	1	8	1
1	22	2	3	3	2	2	2	2	1	1	1	1	1	1	1	1	1	1	2	0	2	1	2	3	9	1
1	29	2	2	2	1	2	1	3	1	1	2	2	2	2	1	0	1	3	2	2	3	3	2	2	4	1
1	31	2	3	2	3	4	0	3	0	0	0	0	0	0	0	0	0	0	0	0	1	0	0	0	1	1
1	29	2	4	4	3	3	1	2	2	2	3	2	1	1	0	0	1	3	3	3	3	3	3	2	2	1
1	21	2	3	2	4	3	3	3	0	2	0	0	0	0	1	0	0	3	3	3	3	1	1	1	6	1
1	28	1	3	4	3	4	3	4	3	2	3	2	3	2	3	2	3	4	3	4	4	3	3	3	8	1
1	36	2	4	4	2	2	2	2	3	1	1	2	2	1	1	1	0	2	2	2	2	2	2	2	1	1
1	38	2	2	3	2	3	0	3	0	1	1	1	1	0	1	0	0	3	1	2	3	2	2	1	8	1
2	33	2	3	4	4	2	1	3	0	0	0	0	0	0	0	0	0	0	0	0	1	0	0	0	8	3
1	28	2	2	2	2	2	3	2	0	0	1	0	0	0	0	0	0	1	1	1	2	3	2	1	1	1
1	42	2	3	2	2	2	1	2	0	0	0	1	0	0	0	0	0	0	0	0	2	2	1	0	5	3
1	29	2	3	1	1	1	0	2	1	1	1	1	0	0	0	0	0	1	0	0	2	3	0	1	8	1
2	31	2	3	3	3	2	3	3	0	0	0	0	0	0	0	0	0	0	0	0	2	2	2	1	7	1
1	31	2	3	3	2	3	2	3	2	2	2	2	1	2	2	2	1	3	1	3	2	2	1	0	17	1
2	27	2	2	3	3	3	2	3	1	1	1	1	1	1	0	0	1	2	3	2	3	2	1	2	8	1
1	33	2	3	3	3	1	2	3	0	0	0	0	0	0	0	0	0	2	1	0	3	2	2	2	12	1
1	40	2	3	3	3	2	2	3	1	1	0	1	1	0	0	0	0	2	1	1	2	3	1	1	9	1
2	32	2	3	4	3	2	1	1	2	1	3	3	3	3	2	2	2	3	4	3	4	3	2	4	8	1
1	25	2	2	2	2	3	3	1	1	3	1	2	1	3	1	0	3	1	1	0	2	3	1	1	1	1
2	46	2	4	3	1	3	1	3	3	1	0	1	1	0	0	0	0	3	3	3	4	1	0	3	8	1
1	29	2	1	2	1	1	1	2	1	0	0	0	0	0	0	0	0	0	0	1	1	3	3	0	14	2
2	44	2	3	2	1	3	1	2	2	1	2	3	0	0	0	0	0	1	2	3	2	2	2	2	8	3
1	28	2	2	2	2	1	2	1	0	0	1	1	0	0	0	0	0	2	1	1	2	3	4	1	10	1
2	37	2	3	3	3	3	1	3	1	0	0	0	0	0	0	0	0	0	0	0	1	2	2	0	1	1
1	26	2	3	3	4	3	3	4	2	2	3	3	1	3	1	1	3	3	2	0	4	4	4	4	2	1
2	44	2	4	4	3	3	3	3	0	1	1	1	0	1	0	0	0	2	2	2	2	1	2	1	1	1
2	21	2	3	3	4	4	1	4	0	0	0	0	0	0	0	1	1	2	3	1	2	1	0	1	3	1
1	28	2	2	1	3	1	1	2	1	2	2	2	2	2	1	0	1	2	3	1	4	3	3	2	8	1
2	22	2	3	3	3	4	2	3	1	1	0	0	0	0	1	0	0	2	3	2	3	2	2	1	3	1
